# Supplementary material for: meso-5,5′-Bis[(4-fluoro­phen­yl)diazen­yl]-2,2′-(pentane-3,3-di­yl)di-1H-pyrrole
Source: Acta Crystallogr Sect E Struct Rep Online. 2011 Jan 8;67(Pt 2):o247. doi: 10.1107/S1600536810053535 (PMC3051718; doi:10.1107/S1600536810053535)
Supplement: Supplementary file 1 [file e-67-0o247-sup1.cif]

##############################################################################
###                                                                        ###
###        Electronic paper (Acta Crystallographica Section E)             ###
###                                                                        ###
##############################################################################
#                                                                            #
# This CIF contains the data in a paper accepted for publication in Acta     #
# Crystallographica Section E. It conforms to the requirements of Notes      #
# for Authors for Section E, and has been peer reviewed under the auspices   #
# of the IUCr Commission on Journals.                                        #
#                                                                            #
# Full details of the Crystallographic Information File format               #
# are given in the paper "The Crystallographic Information File (CIF):       #
# a New Standard Archive File for Crystallography" by S. R. Hall, F. H.      #
# Allen and I. D. Brown [Acta Cryst. (1991), A47, 655-685].                  #
#                                                                            #
# The current version of the core CIF dictionary is obtainable from          #
# ftp://ftp.iucr.org/pub/cif_core.dic. The current version number is 2.4.    #
#                                                                            #
# Software is freely available for graphical display of the structure(s) in  #
# this CIF.  For information consult the CIF home page http://www.iucr.org/  #
# cif/home.html                                                              #
#                                                                            #
# This file may be used for bona fide research purposes within the           #
# scientific community so long as proper attribution is given to the journal # 
# article from which it was obtained.                                        #
#                                                                            #
##############################################################################
                                             
data_global
_audit_creation_method     SHELXL-97
_journal_date_recd_electronic     2010-12-15
_journal_date_accepted     2010-12-21
_journal_name_full     'Acta Crystallographica, Section E'
_journal_year     2011
_journal_volume     67
_journal_issue      2
_journal_page_first     o247
_journal_page_last     o247
_journal_paper_category     QO
_journal_coeditor_code     JH2246
_publ_contact_author_name     'Zhenming Yin'
_publ_contact_author_address
;
Tianjin Key Laboratory of Structure and Performance for Functional Molecule,
College of Chemistry,
Tianjin Normal Uinversity, Tianjin 300387,
People's Republic of China
;
_publ_contact_author_email     tjyinzm@yahoo.com.cn
_publ_contact_author_fax     ?
_publ_contact_author_phone     '8622 23541675'
_publ_section_title
;\
<i>meso</i>-5,5'-Bis[(4-fluorophenyl)diazenyl]-2,2'-(pentane-3,3-diyl)di-\
1<i>H</i>-pyrrole
;
loop_
    _publ_author_name
    _publ_author_address
    'Boyang Li'
;
Tianjin Key Laboratory of Structure and Performance for Functional Molecules,
College of Chemistry,
Tianjin Normal Uinversity, Tianjin 300387,
People's Republic of China
;
    'Guilong Zhang'
;
Agro-Environmental Protection Institute, Ministry of Agriculture,
Tianjin 300191, People's Republic of China
;
    'Shipeng Sun'
;
Tianjin Key Laboratory of Structure and Performance for Functional Molecules,
College of Chemistry,
Tianjin Normal Uinversity, Tianjin 300387,
People's Republic of China
;
    'Zhenming Yin'
;
Tianjin Key Laboratory of Structure and Performance for Functional Molecules,
College of Chemistry,
Tianjin Normal Uinversity, Tianjin 300387,
People's Republic of China
;
data_I
_chemical_name_systematic
;
<i>meso</i>-5,5'-Bis[(4-fluorophenyl)diazenyl]-2,2'-(pentane-3,3-diyl)di-
1<i>H</i>-pyrrole
;
_chemical_name_common     ?
_chemical_formula_moiety     'C25 H24 F2 N6'
_chemical_formula_sum     'C25 H24 F2 N6'
_chemical_formula_iupac     'C25 H24 F2 N6'
_chemical_formula_weight     446.50
_chemical_melting_point     438
_symmetry_cell_setting     monoclinic
_symmetry_space_group_name_H-M     'P 21/n'
loop_
    _symmetry_equiv_pos_as_xyz
    'x, y, z'
    '-x+1/2, y+1/2, -z+1/2'
    '-x, -y, -z'
    'x-1/2, -y-1/2, z-1/2'
_cell_length_a     9.727(2)
_cell_length_b     29.896(7)
_cell_length_c     16.366(4)
_cell_angle_alpha     90.00
_cell_angle_beta     90.745(4)
_cell_angle_gamma     90.00
_cell_volume     4758.9(19)
_cell_formula_units_Z     8
_cell_measurement_reflns_used     5736
_cell_measurement_theta_min     2.49
_cell_measurement_theta_max     23.49
_cell_measurement_temperature     296(2)
_exptl_crystal_description     block
_exptl_crystal_colour     red
_exptl_crystal_size_max     0.38
_exptl_crystal_size_mid     0.30
_exptl_crystal_size_min     0.22
_exptl_crystal_density_diffrn     1.246
_exptl_crystal_density_meas     ?
_exptl_crystal_density_method     'not measured'
_exptl_crystal_F_000     1872
_exptl_absorpt_coefficient_mu     0.088
_exptl_absorpt_correction_type     multi-scan
_exptl_absorpt_process_details     '(SADABS; Bruker, 1997)'
_exptl_absorpt_correction_T_min     0.9674
_exptl_absorpt_correction_T_max     0.9809
_exptl_special_details
;
;
_diffrn_ambient_temperature     296(2)
_diffrn_radiation_type     MoK\a
_diffrn_radiation_wavelength     0.71073
_diffrn_radiation_source     'fine-focus sealed tube'
_diffrn_radiation_monochromator     graphite
_diffrn_measurement_device_type     'Bruker SMART CCD area-detector'
_diffrn_measurement_method     '\f and \w'
_diffrn_detector_area_resol_mean     ?
_diffrn_reflns_number     24394
_diffrn_reflns_av_R_equivalents     0.0254
_diffrn_reflns_av_sigmaI/netI     0.0285
_diffrn_reflns_theta_min     1.42
_diffrn_reflns_theta_max     25.03
_diffrn_reflns_theta_full     25.03
_diffrn_measured_fraction_theta_max     1.000
_diffrn_measured_fraction_theta_full     1.000
_diffrn_reflns_limit_h_min     -7
_diffrn_reflns_limit_h_max     11
_diffrn_reflns_limit_k_min     -33
_diffrn_reflns_limit_k_max     35
_diffrn_reflns_limit_l_min     -19
_diffrn_reflns_limit_l_max     18
_diffrn_standards_number     ?
_diffrn_standards_interval_count     ?
_diffrn_standards_interval_time     ?
_diffrn_standards_decay_%     ?
_refine_special_details
;
Refinement of <i>F</i>^2^ against ALL reflections. The weighted <i>R</i>-factor
<i>wR</i> and goodness of fit <i>S</i> are based on <i>F</i>^2^, conventional
<i>R</i>-factors <i>R</i> are based on <i>F</i>, with <i>F</i> set to zero for
negative <i>F</i>^2^. The threshold expression of <i>F</i>^2^ >
\s(<i>F</i>^2^) is used only for calculating <i>R</i>-factors(gt) <i>etc</i>.
and is not relevant to the choice of reflections for refinement.
<i>R</i>-factors based on <i>F</i>^2^ are statistically about twice as large
as those based on <i>F</i>, and <i>R</i>- factors based on ALL data will be
even larger.
;
_reflns_number_total     8418
_reflns_number_gt     5462
_reflns_threshold_expression     I>2sigma(I)
_refine_ls_structure_factor_coef     Fsqd
_refine_ls_matrix_type     full
_refine_ls_R_factor_all     0.0806
_refine_ls_R_factor_gt     0.0479
_refine_ls_wR_factor_gt     0.1179
_refine_ls_wR_factor_ref     0.1404
_refine_ls_goodness_of_fit_ref     1.012
_refine_ls_restrained_S_all     1.012
_refine_ls_number_reflns     8418
_refine_ls_number_parameters     599
_refine_ls_number_restraints     0
_refine_ls_hydrogen_treatment     constr
_refine_ls_weighting_scheme     calc
_refine_ls_weighting_details
         'calc w=1/[\s^2^(Fo^2^)+(0.0568P)^2^+1.4249P] where P=(Fo^2^+2Fc^2^)/3'
_atom_sites_solution_hydrogens     geom
_atom_sites_solution_primary     direct
_atom_sites_solution_secondary     difmap
_refine_ls_shift/su_max     0.000
_refine_ls_shift/su_mean     0.000
_refine_diff_density_max     0.226
_refine_diff_density_min     -0.302
_refine_ls_extinction_method     none
_refine_ls_extinction_coef     ?
loop_
    _atom_type_symbol
    _atom_type_description
    _atom_type_scat_dispersion_real
    _atom_type_scat_dispersion_imag
    _atom_type_scat_source
    'C' 'C' 0.0033 0.0016
                         'International Tables Vol C Tables 4.2.6.8 and 6.1.1.4'
    'H' 'H' 0.0000 0.0000
                         'International Tables Vol C Tables 4.2.6.8 and 6.1.1.4'
    'N' 'N' 0.0061 0.0033
                         'International Tables Vol C Tables 4.2.6.8 and 6.1.1.4'
    'F' 'F' 0.0171 0.0103
                         'International Tables Vol C Tables 4.2.6.8 and 6.1.1.4'
_computing_data_collection     'SMART (Bruker, 1997)'
_computing_cell_refinement     'SAINT (Bruker, 1997)'
_computing_data_reduction     'SAINT (Bruker, 1997)'
_computing_structure_solution     'SHELXS97 (Sheldrick, 2008)'
_computing_structure_refinement     'SHELXL97 (Sheldrick, 2008)'
_computing_molecular_graphics     'SHELXTL (Sheldrick, 2008)'
_computing_publication_material     'SHELXTL (Sheldrick, 2008)'
loop_
    _atom_site_type_symbol
    _atom_site_label
    _atom_site_fract_x
    _atom_site_fract_y
    _atom_site_fract_z
    _atom_site_U_iso_or_equiv
    _atom_site_adp_type
    _atom_site_calc_flag
    _atom_site_refinement_flags
    _atom_site_occupancy
    _atom_site_disorder_assembly
    _atom_site_disorder_group
    F F1 -0.0313(2) 0.40754(6) 0.99124(13) 0.1342(7) Uani d . 1 . .
    F F2 -0.0356(2) 0.05104(6) 0.32465(10) 0.1261(7) Uani d . 1 . .
    F F3 0.62392(17) -0.08458(5) 0.69508(10) 0.0940(5) Uani d . 1 . .
    F F4 -0.1461(4) 0.13976(9) 1.30129(14) 0.2276(17) Uani d . 1 . .
    N N1 0.1615(2) 0.23831(6) 0.92959(13) 0.0696(5) Uani d . 1 . .
    N N2 0.2903(2) 0.23202(6) 0.93140(12) 0.0667(5) Uani d . 1 . .
    N N3 0.24026(17) 0.15258(6) 0.93361(10) 0.0559(4) Uani d . 1 . .
    H H3 0.1526 0.1545 0.9391 0.067 Uiso calc R 1 . .
    N N4 0.11790(15) 0.06841(5) 0.81295(10) 0.0505(4) Uani d . 1 . .
    H H4 0.1871 0.0766 0.7844 0.061 Uiso calc R 1 . .
    N N5 -0.04556(17) 0.05686(6) 0.70124(11) 0.0579(5) Uani d . 1 . .
    N N6 0.04364(17) 0.07351(6) 0.65450(11) 0.0570(4) Uani d . 1 . .
    N N7 0.37178(17) 0.07958(6) 0.70618(10) 0.0560(4) Uani d . 1 . .
    N N8 0.44494(18) 0.11432(6) 0.70152(11) 0.0608(5) Uani d . 1 . .
    N N9 0.23127(16) 0.15696(6) 0.69593(10) 0.0550(4) Uani d . 1 . .
    H H9 0.1750 0.1349 0.6917 0.066 Uiso calc R 1 . .
    N N10 -0.03734(17) 0.18636(6) 0.81523(11) 0.0586(5) Uani d . 1 . .
    H H10 0.0308 0.1965 0.8436 0.070 Uiso calc R 1 . .
    N N11 -0.17156(19) 0.15596(7) 0.92686(14) 0.0713(5) Uani d . 1 . .
    N N12 -0.0703(2) 0.16435(7) 0.97406(13) 0.0687(5) Uani d . 1 . .
    C C1 -0.0185(3) 0.29074(10) 0.9473(3) 0.1207(13) Uani d . 1 . .
    H H1 -0.0789 0.2670 0.9389 0.145 Uiso calc R 1 . .
    C C2 -0.0702(4) 0.33242(12) 0.9631(3) 0.1312(14) Uani d . 1 . .
    H H2 -0.1646 0.3371 0.9654 0.157 Uiso calc R 1 . .
    C C3 0.0176(4) 0.36597(10) 0.97501(19) 0.0934(9) Uani d . 1 . .
    C C4 0.1538(4) 0.36035(9) 0.9703(2) 0.1035(10) Uani d . 1 . .
    H H4A 0.2126 0.3846 0.9780 0.124 Uiso calc R 1 . .
    C C5 0.2072(3) 0.31833(9) 0.95400(18) 0.0855(8) Uani d . 1 . .
    H H5 0.3017 0.3143 0.9502 0.103 Uiso calc R 1 . .
    C C6 0.1204(2) 0.28307(8) 0.94356(15) 0.0670(6) Uani d . 1 . .
    C C7 0.3277(2) 0.18809(8) 0.92675(14) 0.0610(6) Uani d . 1 . .
    C C8 0.4581(2) 0.17116(9) 0.91794(16) 0.0759(7) Uani d . 1 . .
    H H8 0.5382 0.1878 0.9120 0.091 Uiso calc R 1 . .
    C C9 0.4486(2) 0.12509(8) 0.91942(15) 0.0689(6) Uani d . 1 . .
    H H9A 0.5214 0.1052 0.9140 0.083 Uiso calc R 1 . .
    C C10 0.3129(2) 0.11375(7) 0.93039(12) 0.0541(5) Uani d . 1 . .
    C C11 0.2467(2) 0.06931(7) 0.94670(12) 0.0533(5) Uani d . 1 . .
    C C12 0.2067(2) 0.06721(9) 1.03769(13) 0.0701(6) Uani d . 1 . .
    H H12A 0.1365 0.0895 1.0474 0.084 Uiso calc R 1 . .
    H H12B 0.1664 0.0381 1.0483 0.084 Uiso calc R 1 . .
    C C13 0.3235(3) 0.07462(13) 1.09824(17) 0.1125(11) Uani d . 1 . .
    H H13A 0.3859 0.0498 1.0962 0.169 Uiso calc R 1 . .
    H H13B 0.2872 0.0772 1.1523 0.169 Uiso calc R 1 . .
    H H13C 0.3714 0.1016 1.0846 0.169 Uiso calc R 1 . .
    C C14 0.3487(2) 0.03179(7) 0.92491(14) 0.0623(6) Uani d . 1 . .
    H H14A 0.3778 0.0362 0.8690 0.075 Uiso calc R 1 . .
    H H14B 0.4295 0.0347 0.9599 0.075 Uiso calc R 1 . .
    C C15 0.2938(3) -0.01542(8) 0.93300(19) 0.0882(8) Uani d . 1 . .
    H H15A 0.2752 -0.0216 0.9894 0.132 Uiso calc R 1 . .
    H H15B 0.3609 -0.0363 0.9134 0.132 Uiso calc R 1 . .
    H H15C 0.2105 -0.0183 0.9013 0.132 Uiso calc R 1 . .
    C C16 0.1177(2) 0.06410(7) 0.89560(13) 0.0510(5) Uani d . 1 . .
    C C17 -0.0124(2) 0.05148(8) 0.91724(15) 0.0670(6) Uani d . 1 . .
    H H17 -0.0425 0.0468 0.9703 0.080 Uiso calc R 1 . .
    C C18 -0.0914(2) 0.04693(8) 0.84687(15) 0.0714(7) Uani d . 1 . .
    H H18 -0.1831 0.0382 0.8440 0.086 Uiso calc R 1 . .
    C C19 -0.0099(2) 0.05753(7) 0.78224(14) 0.0560(5) Uani d . 1 . .
    C C20 0.0129(2) 0.06853(7) 0.57006(14) 0.0581(5) Uani d . 1 . .
    C C21 -0.1045(2) 0.04836(8) 0.53895(15) 0.0677(6) Uani d . 1 . .
    H H21 -0.1724 0.0386 0.5743 0.081 Uiso calc R 1 . .
    C C22 -0.1214(3) 0.04263(9) 0.45690(18) 0.0817(8) Uani d . 1 . .
    H H22 -0.2000 0.0289 0.4359 0.098 Uiso calc R 1 . .
    C C23 -0.0225(4) 0.05717(9) 0.40677(17) 0.0852(8) Uani d . 1 . .
    C C24 0.0946(3) 0.07763(10) 0.43399(18) 0.0908(8) Uani d . 1 . .
    H H24 0.1604 0.0877 0.3977 0.109 Uiso calc R 1 . .
    C C25 0.1123(3) 0.08293(9) 0.51780(16) 0.0779(7) Uani d . 1 . .
    H H25 0.1919 0.0963 0.5384 0.093 Uiso calc R 1 . .
    C C26 0.5873(2) 0.03486(8) 0.70026(14) 0.0643(6) Uani d . 1 . .
    H H26 0.6421 0.0604 0.7003 0.077 Uiso calc R 1 . .
    C C27 0.6470(2) -0.00680(8) 0.69831(15) 0.0713(7) Uani d . 1 . .
    H H27 0.7421 -0.0098 0.6979 0.086 Uiso calc R 1 . .
    C C28 0.5647(3) -0.04364(8) 0.69702(14) 0.0666(6) Uani d . 1 . .
    C C29 0.4252(3) -0.04087(8) 0.69818(15) 0.0711(6) Uani d . 1 . .
    H H29 0.3713 -0.0666 0.6966 0.085 Uiso calc R 1 . .
    C C30 0.3658(2) 0.00074(8) 0.70171(14) 0.0645(6) Uani d . 1 . .
    H H30 0.2706 0.0033 0.7038 0.077 Uiso calc R 1 . .
    C C31 0.4457(2) 0.03883(7) 0.70218(12) 0.0540(5) Uani d . 1 . .
    C C32 0.3720(2) 0.15340(8) 0.70155(14) 0.0598(6) Uani d . 1 . .
    C C33 0.4231(3) 0.19583(9) 0.70724(18) 0.0832(8) Uani d . 1 . .
    H H33 0.5155 0.2037 0.7111 0.100 Uiso calc R 1 . .
    C C34 0.3133(3) 0.22504(9) 0.70625(18) 0.0804(8) Uani d . 1 . .
    H H34 0.3189 0.2560 0.7105 0.097 Uiso calc R 1 . .
    C C35 0.1948(2) 0.20081(7) 0.69800(14) 0.0590(6) Uani d . 1 . .
    C C36 0.0484(2) 0.21568(8) 0.68207(14) 0.0638(6) Uani d . 1 . .
    C C37 0.0144(3) 0.20811(10) 0.59074(16) 0.0842(8) Uani d . 1 . .
    H H37A 0.0156 0.1762 0.5801 0.101 Uiso calc R 1 . .
    H H37B -0.0785 0.2186 0.5800 0.101 Uiso calc R 1 . .
    C C38 0.1100(3) 0.23081(13) 0.53122(19) 0.1181(12) Uani d . 1 . .
    H H38A 0.1026 0.2627 0.5370 0.177 Uiso calc R 1 . .
    H H38B 0.0851 0.2224 0.4764 0.177 Uiso calc R 1 . .
    H H38C 0.2030 0.2217 0.5426 0.177 Uiso calc R 1 . .
    C C39 0.0365(3) 0.26561(8) 0.70527(19) 0.0865(8) Uani d . 1 . .
    H H39A 0.0651 0.2691 0.7619 0.104 Uiso calc R 1 . .
    H H39B 0.0999 0.2826 0.6721 0.104 Uiso calc R 1 . .
    C C40 -0.1071(3) 0.28544(11) 0.6945(3) 0.1301(13) Uani d . 1 . .
    H H40A -0.1360 0.2826 0.6384 0.195 Uiso calc R 1 . .
    H H40B -0.1054 0.3165 0.7095 0.195 Uiso calc R 1 . .
    H H40C -0.1702 0.2697 0.7287 0.195 Uiso calc R 1 . .
    C C41 -0.0508(2) 0.18925(7) 0.73263(15) 0.0602(6) Uani d . 1 . .
    C C42 -0.1721(2) 0.16840(9) 0.71117(17) 0.0740(7) Uani d . 1 . .
    H H42 -0.2067 0.1649 0.6583 0.089 Uiso calc R 1 . .
    C C43 -0.2337(2) 0.15351(9) 0.78168(18) 0.0776(7) Uani d . 1 . .
    H H43 -0.3174 0.1386 0.7848 0.093 Uiso calc R 1 . .
    C C44 -0.1493(2) 0.16470(8) 0.84609(16) 0.0641(6) Uani d . 1 . .
    C C45 -0.0971(3) 0.15716(9) 1.05748(18) 0.0792(7) Uani d . 1 . .
    C C46 0.0063(4) 0.16878(11) 1.1111(2) 0.1044(10) Uani d . 1 . .
    H H46 0.0875 0.1810 1.0916 0.125 Uiso calc R 1 . .
    C C47 -0.0098(6) 0.16241(15) 1.1938(2) 0.1393(16) Uani d . 1 . .
    H H47 0.0604 0.1698 1.2305 0.167 Uiso calc R 1 . .
    C C48 -0.1305(9) 0.14515(16) 1.2206(3) 0.154(3) Uani d . 1 . .
    C C49 -0.2334(6) 0.13401(14) 1.1681(3) 0.152(2) Uani d . 1 . .
    H H49 -0.3152 0.1225 1.1881 0.183 Uiso calc R 1 . .
    C C50 -0.2186(4) 0.13943(10) 1.0868(2) 0.1074(11) Uani d . 1 . .
    H H50 -0.2891 0.1313 1.0508 0.129 Uiso calc R 1 . .
loop_
    _atom_site_aniso_label
    _atom_site_aniso_U_11
    _atom_site_aniso_U_22
    _atom_site_aniso_U_33
    _atom_site_aniso_U_12
    _atom_site_aniso_U_13
    _atom_site_aniso_U_23
    F1 0.189(2) 0.0686(11) 0.1451(17) 0.0280(12) 0.0206(14) -0.0108(10)
    F2 0.1882(19) 0.1245(14) 0.0651(11) 0.0197(13) -0.0169(11) -0.0180(9)
    F3 0.1163(12) 0.0668(9) 0.0986(12) 0.0183(8) -0.0075(9) -0.0041(8)
    F4 0.431(5) 0.162(2) 0.0912(17) 0.094(3) 0.086(2) 0.0330(14)
    N1 0.0591(12) 0.0611(12) 0.0887(15) -0.0049(9) 0.0045(10) -0.0075(10)
    N2 0.0555(12) 0.0674(13) 0.0771(14) -0.0066(10) -0.0020(9) -0.0066(10)
    N3 0.0424(9) 0.0630(11) 0.0621(11) -0.0021(9) -0.0036(8) -0.0002(9)
    N4 0.0407(9) 0.0577(10) 0.0531(11) -0.0055(8) -0.0019(7) 0.0068(8)
    N5 0.0469(10) 0.0633(11) 0.0633(12) -0.0065(9) -0.0072(9) 0.0061(9)
    N6 0.0499(10) 0.0599(11) 0.0608(12) -0.0035(8) -0.0084(9) 0.0030(9)
    N7 0.0456(10) 0.0608(11) 0.0614(11) -0.0048(9) -0.0045(8) -0.0004(9)
    N8 0.0472(10) 0.0640(12) 0.0712(12) -0.0051(9) -0.0042(8) 0.0056(9)
    N9 0.0442(9) 0.0545(11) 0.0662(11) -0.0051(8) -0.0060(8) 0.0075(8)
    N10 0.0445(10) 0.0611(11) 0.0701(13) -0.0022(8) -0.0070(8) 0.0043(9)
    N11 0.0510(11) 0.0714(13) 0.0917(16) 0.0023(10) 0.0079(11) 0.0086(11)
    N12 0.0609(12) 0.0704(13) 0.0751(14) 0.0035(10) 0.0075(10) 0.0043(10)
    C1 0.080(2) 0.0691(19) 0.214(4) -0.0035(16) 0.036(2) -0.023(2)
    C2 0.100(2) 0.076(2) 0.219(5) 0.0085(19) 0.052(3) -0.012(2)
    C3 0.126(3) 0.0629(19) 0.092(2) 0.0145(19) 0.0153(19) -0.0024(15)
    C4 0.122(3) 0.0551(18) 0.133(3) -0.0151(17) -0.026(2) -0.0022(16)
    C5 0.0820(18) 0.0678(18) 0.106(2) -0.0094(14) -0.0132(15) 0.0040(15)
    C6 0.0688(15) 0.0578(14) 0.0745(16) -0.0044(12) 0.0057(12) -0.0019(11)
    C7 0.0494(12) 0.0625(15) 0.0708(15) -0.0060(11) -0.0063(10) -0.0076(11)
    C8 0.0479(13) 0.0799(18) 0.100(2) -0.0111(12) -0.0013(12) -0.0115(14)
    C9 0.0485(13) 0.0728(17) 0.0853(18) 0.0025(12) -0.0042(11) -0.0091(13)
    C10 0.0447(12) 0.0650(14) 0.0524(13) 0.0030(10) -0.0085(9) -0.0034(10)
    C11 0.0496(11) 0.0603(13) 0.0500(12) 0.0026(10) -0.0034(9) 0.0033(10)
    C12 0.0743(15) 0.0819(16) 0.0540(14) 0.0089(13) 0.0002(11) 0.0065(12)
    C13 0.107(2) 0.175(3) 0.0549(17) 0.010(2) -0.0159(15) 0.0015(18)
    C14 0.0538(12) 0.0678(15) 0.0651(14) 0.0081(11) -0.0062(10) 0.0024(11)
    C15 0.0784(17) 0.0677(17) 0.119(2) 0.0130(14) 0.0034(16) 0.0059(15)
    C16 0.0467(11) 0.0525(12) 0.0538(13) 0.0009(9) -0.0001(9) 0.0051(9)
    C17 0.0537(13) 0.0874(17) 0.0602(15) -0.0058(12) 0.0070(11) 0.0100(12)
    C18 0.0474(12) 0.0902(18) 0.0766(17) -0.0153(12) -0.0019(12) 0.0120(13)
    C19 0.0450(11) 0.0587(13) 0.0640(15) -0.0065(10) -0.0082(10) 0.0044(10)
    C20 0.0590(13) 0.0545(13) 0.0605(14) 0.0020(10) -0.0092(11) 0.0017(10)
    C21 0.0640(14) 0.0700(15) 0.0686(16) 0.0050(12) -0.0167(12) 0.0005(12)
    C22 0.0863(19) 0.0810(18) 0.0769(19) 0.0105(15) -0.0258(16) -0.0067(14)
    C23 0.123(3) 0.0718(17) 0.0605(18) 0.0161(17) -0.0222(17) -0.0089(13)
    C24 0.120(2) 0.0840(19) 0.0690(19) -0.0030(18) 0.0186(17) -0.0007(14)
    C25 0.0829(17) 0.0791(17) 0.0715(18) -0.0124(14) 0.0008(14) -0.0032(13)
    C26 0.0518(13) 0.0643(15) 0.0769(16) -0.0034(11) -0.0011(11) 0.0005(12)
    C27 0.0578(14) 0.0747(17) 0.0813(18) 0.0076(13) -0.0045(12) -0.0028(13)
    C28 0.0803(17) 0.0614(15) 0.0580(14) 0.0077(13) -0.0056(12) -0.0028(11)
    C29 0.0800(17) 0.0631(15) 0.0700(16) -0.0157(13) -0.0029(13) -0.0047(12)
    C30 0.0520(13) 0.0711(16) 0.0704(15) -0.0099(12) -0.0031(11) -0.0082(12)
    C31 0.0500(12) 0.0616(13) 0.0503(12) -0.0036(10) -0.0039(9) -0.0005(10)
    C32 0.0440(12) 0.0618(14) 0.0735(15) -0.0051(11) -0.0055(10) 0.0077(11)
    C33 0.0543(14) 0.0709(17) 0.124(2) -0.0132(13) -0.0100(14) 0.0101(15)
    C34 0.0686(16) 0.0564(14) 0.116(2) -0.0098(13) -0.0123(14) 0.0081(14)
    C35 0.0569(13) 0.0539(13) 0.0661(15) -0.0009(11) -0.0040(10) 0.0089(10)
    C36 0.0580(13) 0.0621(14) 0.0713(16) 0.0078(11) -0.0036(11) 0.0096(11)
    C37 0.0736(16) 0.104(2) 0.0743(18) 0.0214(15) -0.0102(13) 0.0177(15)
    C38 0.111(2) 0.164(3) 0.080(2) 0.024(2) 0.0075(18) 0.037(2)
    C39 0.0858(18) 0.0601(16) 0.114(2) 0.0114(13) 0.0128(16) 0.0166(14)
    C40 0.110(3) 0.088(2) 0.193(4) 0.041(2) 0.009(2) 0.015(2)
    C41 0.0493(12) 0.0600(13) 0.0711(16) 0.0097(10) -0.0072(11) 0.0038(11)
    C42 0.0562(14) 0.0828(17) 0.0824(18) -0.0011(13) -0.0166(13) -0.0020(14)
    C43 0.0465(13) 0.0840(18) 0.102(2) -0.0086(12) -0.0118(13) 0.0026(15)
    C44 0.0428(12) 0.0669(15) 0.0826(18) -0.0025(11) 0.0031(11) 0.0069(12)
    C45 0.095(2) 0.0657(16) 0.0775(19) 0.0211(14) 0.0204(16) 0.0099(13)
    C46 0.118(3) 0.121(3) 0.074(2) 0.032(2) 0.0074(18) -0.0031(18)
    C47 0.202(5) 0.142(4) 0.074(3) 0.075(3) 0.005(3) -0.005(2)
    C48 0.290(8) 0.105(3) 0.070(3) 0.080(4) 0.065(4) 0.025(2)
    C49 0.238(6) 0.102(3) 0.118(4) 0.018(3) 0.088(4) 0.034(3)
    C50 0.135(3) 0.081(2) 0.107(3) -0.0010(19) 0.046(2) 0.0179(17)
_geom_special_details
;
All e.s.d.'s (except the e.s.d. in the dihedral angle between two l.s. planes)
are estimated using the full covariance matrix. The cell e.s.d.'s are taken
into account individually in the estimation of e.s.d.'s in distances, angles
and torsion angles; correlations between e.s.d.'s in cell parameters are only
used when they are defined by crystal symmetry. An approximate (isotropic)
treatment of cell e.s.d.'s is used for estimating e.s.d.'s involving l.s.
planes.
;
loop_
    _geom_bond_atom_site_label_1
    _geom_bond_atom_site_label_2
    _geom_bond_site_symmetry_2
    _geom_bond_distance
    _geom_bond_publ_flag
    F1 C3 . 1.358(3) ?
    F2 C23 . 1.361(3) ?
    F3 C28 . 1.353(3) ?
    F4 C48 . 1.340(4) ?
    N1 N2 . 1.267(2) ?
    N1 C6 . 1.416(3) ?
    N2 C7 . 1.365(3) ?
    N3 C10 . 1.360(3) ?
    N3 C7 . 1.366(3) ?
    N3 H3 . 0.8600 ?
    N4 C16 . 1.359(2) ?
    N4 C19 . 1.374(2) ?
    N4 H4 . 0.8600 ?
    N5 N6 . 1.266(2) ?
    N5 C19 . 1.366(3) ?
    N6 C20 . 1.418(3) ?
    N7 N8 . 1.262(2) ?
    N7 C31 . 1.417(3) ?
    N8 C32 . 1.367(3) ?
    N9 C35 . 1.359(3) ?
    N9 C32 . 1.375(3) ?
    N9 H9 . 0.8600 ?
    N10 C41 . 1.359(3) ?
    N10 C44 . 1.369(3) ?
    N10 H10 . 0.8600 ?
    N11 N12 . 1.269(3) ?
    N11 C44 . 1.367(3) ?
    N12 C45 . 1.410(3) ?
    C1 C2 . 1.370(4) ?
    C1 C6 . 1.372(4) ?
    C1 H1 . 0.9300 ?
    C2 C3 . 1.330(4) ?
    C2 H2 . 0.9300 ?
    C3 C4 . 1.339(4) ?
    C4 C5 . 1.386(4) ?
    C4 H4A . 0.9300 ?
    C5 C6 . 1.360(3) ?
    C5 H5 . 0.9300 ?
    C7 C8 . 1.375(3) ?
    C8 C9 . 1.381(3) ?
    C8 H8 . 0.9300 ?
    C9 C10 . 1.377(3) ?
    C9 H9A . 0.9300 ?
    C10 C11 . 1.502(3) ?
    C11 C16 . 1.507(3) ?
    C11 C14 . 1.542(3) ?
    C11 C12 . 1.545(3) ?
    C12 C13 . 1.514(4) ?
    C12 H12A . 0.9700 ?
    C12 H12B . 0.9700 ?
    C13 H13A . 0.9600 ?
    C13 H13B . 0.9600 ?
    C13 H13C . 0.9600 ?
    C14 C15 . 1.516(3) ?
    C14 H14A . 0.9700 ?
    C14 H14B . 0.9700 ?
    C15 H15A . 0.9600 ?
    C15 H15B . 0.9600 ?
    C15 H15C . 0.9600 ?
    C16 C17 . 1.372(3) ?
    C17 C18 . 1.383(3) ?
    C17 H17 . 0.9300 ?
    C18 C19 . 1.367(3) ?
    C18 H18 . 0.9300 ?
    C20 C25 . 1.369(3) ?
    C20 C21 . 1.383(3) ?
    C21 C22 . 1.362(3) ?
    C21 H21 . 0.9300 ?
    C22 C23 . 1.345(4) ?
    C22 H22 . 0.9300 ?
    C23 C24 . 1.362(4) ?
    C24 C25 . 1.389(4) ?
    C24 H24 . 0.9300 ?
    C25 H25 . 0.9300 ?
    C26 C27 . 1.375(3) ?
    C26 C31 . 1.383(3) ?
    C26 H26 . 0.9300 ?
    C27 C28 . 1.361(3) ?
    C27 H27 . 0.9300 ?
    C28 C29 . 1.360(3) ?
    C29 C30 . 1.373(3) ?
    C29 H29 . 0.9300 ?
    C30 C31 . 1.379(3) ?
    C30 H30 . 0.9300 ?
    C32 C33 . 1.365(3) ?
    C33 C34 . 1.380(3) ?
    C33 H33 . 0.9300 ?
    C34 C35 . 1.366(3) ?
    C34 H34 . 0.9300 ?
    C35 C36 . 1.512(3) ?
    C36 C41 . 1.503(3) ?
    C36 C37 . 1.543(3) ?
    C36 C39 . 1.545(3) ?
    C37 C38 . 1.516(4) ?
    C37 H37A . 0.9700 ?
    C37 H37B . 0.9700 ?
    C38 H38A . 0.9600 ?
    C38 H38B . 0.9600 ?
    C38 H38C . 0.9600 ?
    C39 C40 . 1.526(4) ?
    C39 H39A . 0.9700 ?
    C39 H39B . 0.9700 ?
    C40 H40A . 0.9600 ?
    C40 H40B . 0.9600 ?
    C40 H40C . 0.9600 ?
    C41 C42 . 1.376(3) ?
    C42 C43 . 1.381(4) ?
    C42 H42 . 0.9300 ?
    C43 C44 . 1.369(3) ?
    C43 H43 . 0.9300 ?
    C45 C46 . 1.371(4) ?
    C45 C50 . 1.386(4) ?
    C46 C47 . 1.378(5) ?
    C46 H46 . 0.9300 ?
    C47 C48 . 1.361(7) ?
    C47 H47 . 0.9300 ?
    C48 C49 . 1.353(7) ?
    C49 C50 . 1.350(5) ?
    C49 H49 . 0.9300 ?
    C50 H50 . 0.9300 ?
loop_
    _geom_angle_atom_site_label_1
    _geom_angle_atom_site_label_2
    _geom_angle_atom_site_label_3
    _geom_angle_site_symmetry_1
    _geom_angle_site_symmetry_3
    _geom_angle
    _geom_angle_publ_flag
    N2 N1 C6 . . 114.72(19) ?
    N1 N2 C7 . . 113.93(19) ?
    C10 N3 C7 . . 109.63(17) ?
    C10 N3 H3 . . 125.2 ?
    C7 N3 H3 . . 125.2 ?
    C16 N4 C19 . . 109.18(17) ?
    C16 N4 H4 . . 125.4 ?
    C19 N4 H4 . . 125.4 ?
    N6 N5 C19 . . 114.43(17) ?
    N5 N6 C20 . . 114.22(17) ?
    N8 N7 C31 . . 114.70(17) ?
    N7 N8 C32 . . 114.22(17) ?
    C35 N9 C32 . . 109.45(18) ?
    C35 N9 H9 . . 125.3 ?
    C32 N9 H9 . . 125.3 ?
    C41 N10 C44 . . 109.28(18) ?
    C41 N10 H10 . . 125.4 ?
    C44 N10 H10 . . 125.4 ?
    N12 N11 C44 . . 114.79(19) ?
    N11 N12 C45 . . 114.0(2) ?
    C2 C1 C6 . . 121.7(3) ?
    C2 C1 H1 . . 119.2 ?
    C6 C1 H1 . . 119.2 ?
    C3 C2 C1 . . 118.5(3) ?
    C3 C2 H2 . . 120.8 ?
    C1 C2 H2 . . 120.8 ?
    C2 C3 C4 . . 122.1(3) ?
    C2 C3 F1 . . 119.5(3) ?
    C4 C3 F1 . . 118.4(3) ?
    C3 C4 C5 . . 119.9(3) ?
    C3 C4 H4A . . 120.1 ?
    C5 C4 H4A . . 120.1 ?
    C6 C5 C4 . . 119.6(3) ?
    C6 C5 H5 . . 120.2 ?
    C4 C5 H5 . . 120.2 ?
    C5 C6 C1 . . 118.3(2) ?
    C5 C6 N1 . . 125.2(2) ?
    C1 C6 N1 . . 116.5(2) ?
    N2 C7 N3 . . 125.2(2) ?
    N2 C7 C8 . . 127.3(2) ?
    N3 C7 C8 . . 107.4(2) ?
    C7 C8 C9 . . 107.7(2) ?
    C7 C8 H8 . . 126.2 ?
    C9 C8 H8 . . 126.2 ?
    C10 C9 C8 . . 108.2(2) ?
    C10 C9 H9A . . 125.9 ?
    C8 C9 H9A . . 125.9 ?
    N3 C10 C9 . . 107.1(2) ?
    N3 C10 C11 . . 121.60(17) ?
    C9 C10 C11 . . 130.9(2) ?
    C10 C11 C16 . . 110.40(16) ?
    C10 C11 C14 . . 108.90(17) ?
    C16 C11 C14 . . 109.26(17) ?
    C10 C11 C12 . . 108.74(18) ?
    C16 C11 C12 . . 108.19(17) ?
    C14 C11 C12 . . 111.35(17) ?
    C13 C12 C11 . . 115.4(2) ?
    C13 C12 H12A . . 108.4 ?
    C11 C12 H12A . . 108.4 ?
    C13 C12 H12B . . 108.4 ?
    C11 C12 H12B . . 108.4 ?
    H12A C12 H12B . . 107.5 ?
    C12 C13 H13A . . 109.5 ?
    C12 C13 H13B . . 109.5 ?
    H13A C13 H13B . . 109.5 ?
    C12 C13 H13C . . 109.5 ?
    H13A C13 H13C . . 109.5 ?
    H13B C13 H13C . . 109.5 ?
    C15 C14 C11 . . 115.39(19) ?
    C15 C14 H14A . . 108.4 ?
    C11 C14 H14A . . 108.4 ?
    C15 C14 H14B . . 108.4 ?
    C11 C14 H14B . . 108.4 ?
    H14A C14 H14B . . 107.5 ?
    C14 C15 H15A . . 109.5 ?
    C14 C15 H15B . . 109.5 ?
    H15A C15 H15B . . 109.5 ?
    C14 C15 H15C . . 109.5 ?
    H15A C15 H15C . . 109.5 ?
    H15B C15 H15C . . 109.5 ?
    N4 C16 C17 . . 107.24(18) ?
    N4 C16 C11 . . 122.05(17) ?
    C17 C16 C11 . . 130.5(2) ?
    C16 C17 C18 . . 108.5(2) ?
    C16 C17 H17 . . 125.8 ?
    C18 C17 H17 . . 125.8 ?
    C19 C18 C17 . . 107.5(2) ?
    C19 C18 H18 . . 126.3 ?
    C17 C18 H18 . . 126.3 ?
    N5 C19 C18 . . 127.26(19) ?
    N5 C19 N4 . . 125.11(19) ?
    C18 C19 N4 . . 107.62(19) ?
    C25 C20 C21 . . 119.6(2) ?
    C25 C20 N6 . . 115.7(2) ?
    C21 C20 N6 . . 124.6(2) ?
    C22 C21 C20 . . 120.4(3) ?
    C22 C21 H21 . . 119.8 ?
    C20 C21 H21 . . 119.8 ?
    C23 C22 C21 . . 118.9(3) ?
    C23 C22 H22 . . 120.6 ?
    C21 C22 H22 . . 120.6 ?
    C22 C23 F2 . . 120.0(3) ?
    C22 C23 C24 . . 123.2(3) ?
    F2 C23 C24 . . 116.8(3) ?
    C23 C24 C25 . . 117.8(3) ?
    C23 C24 H24 . . 121.1 ?
    C25 C24 H24 . . 121.1 ?
    C20 C25 C24 . . 120.1(3) ?
    C20 C25 H25 . . 120.0 ?
    C24 C25 H25 . . 120.0 ?
    C27 C26 C31 . . 119.9(2) ?
    C27 C26 H26 . . 120.0 ?
    C31 C26 H26 . . 120.0 ?
    C28 C27 C26 . . 119.0(2) ?
    C28 C27 H27 . . 120.5 ?
    C26 C27 H27 . . 120.5 ?
    F3 C28 C29 . . 118.7(2) ?
    F3 C28 C27 . . 118.8(2) ?
    C29 C28 C27 . . 122.5(2) ?
    C28 C29 C30 . . 118.4(2) ?
    C28 C29 H29 . . 120.8 ?
    C30 C29 H29 . . 120.8 ?
    C29 C30 C31 . . 120.7(2) ?
    C29 C30 H30 . . 119.6 ?
    C31 C30 H30 . . 119.6 ?
    C30 C31 C26 . . 119.4(2) ?
    C30 C31 N7 . . 115.08(18) ?
    C26 C31 N7 . . 125.53(19) ?
    C33 C32 N8 . . 127.3(2) ?
    C33 C32 N9 . . 107.1(2) ?
    N8 C32 N9 . . 125.62(19) ?
    C32 C33 C34 . . 107.8(2) ?
    C32 C33 H33 . . 126.1 ?
    C34 C33 H33 . . 126.1 ?
    C35 C34 C33 . . 108.5(2) ?
    C35 C34 H34 . . 125.7 ?
    C33 C34 H34 . . 125.7 ?
    N9 C35 C34 . . 107.08(19) ?
    N9 C35 C36 . . 121.68(19) ?
    C34 C35 C36 . . 130.8(2) ?
    C41 C36 C35 . . 111.12(17) ?
    C41 C36 C37 . . 109.0(2) ?
    C35 C36 C37 . . 108.28(19) ?
    C41 C36 C39 . . 108.8(2) ?
    C35 C36 C39 . . 108.3(2) ?
    C37 C36 C39 . . 111.3(2) ?
    C38 C37 C36 . . 115.5(2) ?
    C38 C37 H37A . . 108.4 ?
    C36 C37 H37A . . 108.4 ?
    C38 C37 H37B . . 108.4 ?
    C36 C37 H37B . . 108.4 ?
    H37A C37 H37B . . 107.5 ?
    C37 C38 H38A . . 109.5 ?
    C37 C38 H38B . . 109.5 ?
    H38A C38 H38B . . 109.5 ?
    C37 C38 H38C . . 109.5 ?
    H38A C38 H38C . . 109.5 ?
    H38B C38 H38C . . 109.5 ?
    C40 C39 C36 . . 114.7(2) ?
    C40 C39 H39A . . 108.6 ?
    C36 C39 H39A . . 108.6 ?
    C40 C39 H39B . . 108.6 ?
    C36 C39 H39B . . 108.6 ?
    H39A C39 H39B . . 107.6 ?
    C39 C40 H40A . . 109.5 ?
    C39 C40 H40B . . 109.5 ?
    H40A C40 H40B . . 109.5 ?
    C39 C40 H40C . . 109.5 ?
    H40A C40 H40C . . 109.5 ?
    H40B C40 H40C . . 109.5 ?
    N10 C41 C42 . . 107.2(2) ?
    N10 C41 C36 . . 121.78(19) ?
    C42 C41 C36 . . 130.7(2) ?
    C41 C42 C43 . . 108.2(2) ?
    C41 C42 H42 . . 125.9 ?
    C43 C42 H42 . . 125.9 ?
    C44 C43 C42 . . 107.6(2) ?
    C44 C43 H43 . . 126.2 ?
    C42 C43 H43 . . 126.2 ?
    N11 C44 C43 . . 126.6(2) ?
    N11 C44 N10 . . 125.7(2) ?
    C43 C44 N10 . . 107.7(2) ?
    C46 C45 C50 . . 119.8(3) ?
    C46 C45 N12 . . 115.9(3) ?
    C50 C45 N12 . . 124.2(3) ?
    C45 C46 C47 . . 120.1(4) ?
    C45 C46 H46 . . 119.9 ?
    C47 C46 H46 . . 119.9 ?
    C48 C47 C46 . . 118.6(5) ?
    C48 C47 H47 . . 120.7 ?
    C46 C47 H47 . . 120.7 ?
    F4 C48 C49 . . 120.3(7) ?
    F4 C48 C47 . . 118.2(7) ?
    C49 C48 C47 . . 121.5(4) ?
    C50 C49 C48 . . 120.6(5) ?
    C50 C49 H49 . . 119.7 ?
    C48 C49 H49 . . 119.7 ?
    C49 C50 C45 . . 119.3(4) ?
    C49 C50 H50 . . 120.4 ?
    C45 C50 H50 . . 120.4 ?
loop_
    _geom_torsion_atom_site_label_1
    _geom_torsion_atom_site_label_2
    _geom_torsion_atom_site_label_3
    _geom_torsion_atom_site_label_4
    _geom_torsion_site_symmetry_1
    _geom_torsion_site_symmetry_2
    _geom_torsion_site_symmetry_3
    _geom_torsion_site_symmetry_4
    _geom_torsion
    _geom_torsion_publ_flag
    C6 N1 N2 C7 . . . . 173.2(2) ?
    C19 N5 N6 C20 . . . . 173.69(17) ?
    C31 N7 N8 C32 . . . . 177.07(18) ?
    C44 N11 N12 C45 . . . . 177.15(19) ?
    C6 C1 C2 C3 . . . . 0.0(6) ?
    C1 C2 C3 C4 . . . . 1.4(6) ?
    C1 C2 C3 F1 . . . . -179.6(3) ?
    C2 C3 C4 C5 . . . . -1.1(5) ?
    F1 C3 C4 C5 . . . . 179.9(3) ?
    C3 C4 C5 C6 . . . . -0.6(5) ?
    C4 C5 C6 C1 . . . . 1.9(4) ?
    C4 C5 C6 N1 . . . . -177.6(3) ?
    C2 C1 C6 C5 . . . . -1.6(5) ?
    C2 C1 C6 N1 . . . . 177.9(3) ?
    N2 N1 C6 C5 . . . . 3.5(4) ?
    N2 N1 C6 C1 . . . . -176.0(3) ?
    N1 N2 C7 N3 . . . . -11.0(3) ?
    N1 N2 C7 C8 . . . . 172.0(2) ?
    C10 N3 C7 N2 . . . . -176.8(2) ?
    C10 N3 C7 C8 . . . . 0.8(2) ?
    N2 C7 C8 C9 . . . . 177.6(2) ?
    N3 C7 C8 C9 . . . . 0.1(3) ?
    C7 C8 C9 C10 . . . . -0.9(3) ?
    C7 N3 C10 C9 . . . . -1.3(2) ?
    C7 N3 C10 C11 . . . . 172.35(18) ?
    C8 C9 C10 N3 . . . . 1.4(3) ?
    C8 C9 C10 C11 . . . . -171.5(2) ?
    N3 C10 C11 C16 . . . . 51.0(2) ?
    C9 C10 C11 C16 . . . . -137.0(2) ?
    N3 C10 C11 C14 . . . . 170.98(18) ?
    C9 C10 C11 C14 . . . . -17.0(3) ?
    N3 C10 C11 C12 . . . . -67.5(2) ?
    C9 C10 C11 C12 . . . . 104.5(3) ?
    C10 C11 C12 C13 . . . . -56.6(3) ?
    C16 C11 C12 C13 . . . . -176.6(2) ?
    C14 C11 C12 C13 . . . . 63.4(3) ?
    C10 C11 C14 C15 . . . . -176.32(19) ?
    C16 C11 C14 C15 . . . . -55.7(3) ?
    C12 C11 C14 C15 . . . . 63.8(3) ?
    C19 N4 C16 C17 . . . . -1.5(2) ?
    C19 N4 C16 C11 . . . . 173.95(18) ?
    C10 C11 C16 N4 . . . . 55.3(2) ?
    C14 C11 C16 N4 . . . . -64.4(2) ?
    C12 C11 C16 N4 . . . . 174.20(18) ?
    C10 C11 C16 C17 . . . . -130.4(2) ?
    C14 C11 C16 C17 . . . . 109.9(3) ?
    C12 C11 C16 C17 . . . . -11.5(3) ?
    N4 C16 C17 C18 . . . . 1.6(3) ?
    C11 C16 C17 C18 . . . . -173.4(2) ?
    C16 C17 C18 C19 . . . . -1.0(3) ?
    N6 N5 C19 C18 . . . . 171.6(2) ?
    N6 N5 C19 N4 . . . . -9.8(3) ?
    C17 C18 C19 N5 . . . . 178.9(2) ?
    C17 C18 C19 N4 . . . . 0.1(3) ?
    C16 N4 C19 N5 . . . . -177.96(19) ?
    C16 N4 C19 C18 . . . . 0.9(2) ?
    N5 N6 C20 C25 . . . . -175.0(2) ?
    N5 N6 C20 C21 . . . . 1.4(3) ?
    C25 C20 C21 C22 . . . . 0.3(3) ?
    N6 C20 C21 C22 . . . . -176.0(2) ?
    C20 C21 C22 C23 . . . . -0.4(4) ?
    C21 C22 C23 F2 . . . . 178.7(2) ?
    C21 C22 C23 C24 . . . . -0.2(4) ?
    C22 C23 C24 C25 . . . . 1.0(4) ?
    F2 C23 C24 C25 . . . . -177.9(2) ?
    C21 C20 C25 C24 . . . . 0.5(4) ?
    N6 C20 C25 C24 . . . . 177.1(2) ?
    C23 C24 C25 C20 . . . . -1.1(4) ?
    C31 C26 C27 C28 . . . . 1.0(4) ?
    C26 C27 C28 F3 . . . . 180.0(2) ?
    C26 C27 C28 C29 . . . . -0.5(4) ?
    F3 C28 C29 C30 . . . . 178.8(2) ?
    C27 C28 C29 C30 . . . . -0.7(4) ?
    C28 C29 C30 C31 . . . . 1.5(3) ?
    C29 C30 C31 C26 . . . . -0.9(3) ?
    C29 C30 C31 N7 . . . . -179.8(2) ?
    C27 C26 C31 C30 . . . . -0.3(3) ?
    C27 C26 C31 N7 . . . . 178.5(2) ?
    N8 N7 C31 C30 . . . . -175.84(19) ?
    N8 N7 C31 C26 . . . . 5.3(3) ?
    N7 N8 C32 C33 . . . . 171.3(2) ?
    N7 N8 C32 N9 . . . . -8.6(3) ?
    C35 N9 C32 C33 . . . . 0.0(3) ?
    C35 N9 C32 N8 . . . . 179.9(2) ?
    N8 C32 C33 C34 . . . . -179.0(2) ?
    N9 C32 C33 C34 . . . . 0.9(3) ?
    C32 C33 C34 C35 . . . . -1.4(3) ?
    C32 N9 C35 C34 . . . . -0.9(3) ?
    C32 N9 C35 C36 . . . . 172.0(2) ?
    C33 C34 C35 N9 . . . . 1.4(3) ?
    C33 C34 C35 C36 . . . . -170.6(2) ?
    N9 C35 C36 C41 . . . . 49.7(3) ?
    C34 C35 C36 C41 . . . . -139.3(3) ?
    N9 C35 C36 C37 . . . . -69.9(3) ?
    C34 C35 C36 C37 . . . . 101.1(3) ?
    N9 C35 C36 C39 . . . . 169.2(2) ?
    C34 C35 C36 C39 . . . . -19.8(4) ?
    C41 C36 C37 C38 . . . . -177.1(2) ?
    C35 C36 C37 C38 . . . . -56.1(3) ?
    C39 C36 C37 C38 . . . . 62.9(3) ?
    C41 C36 C39 C40 . . . . -57.7(3) ?
    C35 C36 C39 C40 . . . . -178.6(2) ?
    C37 C36 C39 C40 . . . . 62.4(3) ?
    C44 N10 C41 C42 . . . . -1.0(2) ?
    C44 N10 C41 C36 . . . . 173.21(19) ?
    C35 C36 C41 N10 . . . . 54.7(3) ?
    C37 C36 C41 N10 . . . . 173.91(19) ?
    C39 C36 C41 N10 . . . . -64.5(3) ?
    C35 C36 C41 C42 . . . . -132.6(3) ?
    C37 C36 C41 C42 . . . . -13.4(3) ?
    C39 C36 C41 C42 . . . . 108.2(3) ?
    N10 C41 C42 C43 . . . . 1.1(3) ?
    C36 C41 C42 C43 . . . . -172.4(2) ?
    C41 C42 C43 C44 . . . . -0.8(3) ?
    N12 N11 C44 C43 . . . . 171.1(2) ?
    N12 N11 C44 N10 . . . . -8.8(3) ?
    C42 C43 C44 N11 . . . . -179.7(2) ?
    C42 C43 C44 N10 . . . . 0.2(3) ?
    C41 N10 C44 N11 . . . . -179.6(2) ?
    C41 N10 C44 C43 . . . . 0.5(3) ?
    N11 N12 C45 C46 . . . . -175.6(2) ?
    N11 N12 C45 C50 . . . . 4.6(4) ?
    C50 C45 C46 C47 . . . . 0.7(4) ?
    N12 C45 C46 C47 . . . . -179.1(3) ?
    C45 C46 C47 C48 . . . . -1.0(5) ?
    C46 C47 C48 F4 . . . . -178.9(3) ?
    C46 C47 C48 C49 . . . . 0.4(7) ?
    F4 C48 C49 C50 . . . . 179.9(3) ?
    C47 C48 C49 C50 . . . . 0.5(7) ?
    C48 C49 C50 C45 . . . . -0.9(6) ?
    C46 C45 C50 C49 . . . . 0.3(5) ?
    N12 C45 C50 C49 . . . . -179.9(3) ?
loop_
    _geom_hbond_atom_site_label_D
    _geom_hbond_atom_site_label_H
    _geom_hbond_atom_site_label_A
    _geom_hbond_site_symmetry_A
    _geom_hbond_distance_DH
    _geom_hbond_distance_HA
    _geom_hbond_distance_DA
    _geom_hbond_angle_DHA
    _geom_hbond_publ_flag
    N3 H3 N12 1_555 0.86 2.27 3.121(3) 171 yes
    N4 H4 N7 1_555 0.86 2.22 3.062(2) 166 yes
    N9 H9 N6 1_555 0.86 2.31 3.160(3) 168 yes
    N10 H10 N1 1_555 0.86 2.26 3.092(3) 163 yes
