# Supplementary material for: meso-5,5′-Bis[(4-fluoro­phen­yl)diazen­yl]-2,2′-(pentane-3,3-di­yl)di-1H-pyrrole
Source: Acta Crystallogr Sect E Struct Rep Online. 2011 Jan 8;67(Pt 2):o247. doi: 10.1107/S1600536810053535 (PMC3051718; doi:10.1107/S1600536810053535)
Supplement: Supplementary file 2 [file e-67-0o247-Isup2.hkl]

# 
# h,k,l, Fc-squared, Fo-squared, sigma(Fo-squared) and status flag 
# 
data_I
_shelx_title ' 100422B in P2(1)/n' 
_shelx_refln_list_code          4 
_shelx_F_calc_maximum      317.64 
_exptl_crystal_F_000      1872.00 
_reflns_d_resolution_high  0.8401 
 
loop_ 
 _symmetry_equiv_pos_as_xyz 
 'x, y, z' 
 '-x+1/2, y+1/2, -z+1/2' 
 '-x, -y, -z' 
 'x-1/2, -y-1/2, z-1/2' 
 
_cell_length_a     9.7271 
_cell_length_b    29.8964 
_cell_length_c    16.3661 
_cell_angle_alpha  90.000 
_cell_angle_beta   90.745 
_cell_angle_gamma  90.000 
 
_shelx_F_squared_multiplier     1.000 
 
loop_ 
 _refln_index_h 
 _refln_index_k 
 _refln_index_l 
 _refln_F_squared_calc 
 _refln_F_squared_meas 
 _refln_F_squared_sigma 
 _refln_observed_status 
   2   0   0    26504.52    27990.87    325.07 o 
   4   0   0      450.64      426.49     20.98 o 
   6   0   0       48.75       30.55      5.02 o 
   8   0   0        0.75       12.76      5.27 o 
  10   0   0      187.19      225.10     19.08 o 
   1   1   0     6575.28     6740.35     79.87 o 
   2   1   0    27758.71    26133.19    249.97 o 
   3   1   0     5264.56     5170.69     44.10 o 
   4   1   0      917.01      796.11     10.32 o 
   5   1   0     1043.89     1205.88     14.73 o 
   6   1   0      736.22      777.09     11.85 o 
   7   1   0       11.91        3.67      2.96 o 
   8   1   0      214.60      212.61      7.43 o 
   9   1   0      570.63      507.73     11.56 o 
  10   1   0      120.00      130.57     15.26 o 
  11   1   0       19.21        3.90      9.54 o 
   1   2   0     3676.57     3709.73     48.64 o 
   2   2   0     2921.00     2953.83     29.53 o 
   3   2   0     1884.48     1802.37     17.61 o 
   4   2   0     2521.71     2487.15     23.93 o 
   5   2   0      161.58      198.75      5.57 o 
   6   2   0      287.10      324.70      7.52 o 
   7   2   0      123.75      149.41      5.89 o 
   8   2   0      591.96      624.88     19.00 o 
   9   2   0       85.93       93.02      7.43 o 
  10   2   0       13.04        3.05      5.75 o 
  11   2   0        8.23        4.29      7.42 o 
   1   3   0      920.39     1152.19     21.94 o 
   2   3   0    13342.07    12775.73    122.16 o 
   3   3   0     6361.20     6494.02     54.35 o 
   4   3   0     2130.39     2080.38     20.81 o 
   5   3   0      304.16      330.50      6.97 o 
   6   3   0       48.32       78.69      5.23 o 
   7   3   0       63.09       76.51      4.60 o 
   8   3   0      611.04      636.39     14.46 o 
   9   3   0       67.66       84.28      7.28 o 
  10   3   0        2.87       -5.53      5.12 o 
  11   3   0       60.54       82.03     15.26 o 
   0   4   0    11140.37    10629.10    182.18 o 
   1   4   0    12645.40    12706.99    120.86 o 
   2   4   0     1771.88     1526.18     16.94 o 
   3   4   0      355.85      317.68      5.39 o 
   4   4   0     1639.21     1670.96     22.41 o 
   5   4   0     1794.31     1636.95     18.24 o 
   6   4   0      144.09      130.49      5.04 o 
   7   4   0       14.97       20.13      4.41 o 
   8   4   0        6.11       -1.27      7.94 o 
   9   4   0      178.57      179.87      9.47 o 
  10   4   0       75.48       91.15      8.86 o 
  11   4   0        4.98       -8.58      9.54 o 
   1   5   0        0.15       17.62      5.28 o 
   2   5   0    14048.51    14474.80    140.29 o 
   3   5   0     4195.09     4333.58     37.48 o 
   4   5   0      249.36      277.72      5.36 o 
   5   5   0      498.13      547.73      9.00 o 
   6   5   0       52.24       58.93      3.63 o 
   7   5   0        0.15       -3.75      2.50 o 
   8   5   0       44.89       45.82      6.06 o 
   9   5   0      217.50      199.67     10.03 o 
  10   5   0       43.33       46.45      8.69 o 
  11   5   0        4.85       12.61      7.56 o 
   0   6   0     1179.18      940.01     15.74 o 
   1   6   0    12033.91    12201.16    116.04 o 
   2   6   0     8043.82     7749.12     76.28 o 
   3   6   0     3190.09     3109.25     27.92 o 
   4   6   0      817.19      825.52     10.23 o 
   5   6   0     2202.12     2207.76     22.61 o 
   6   6   0       18.44       14.11      2.56 o 
   7   6   0       42.49       27.43      3.57 o 
   8   6   0      193.53      162.33     12.41 o 
   9   6   0        0.70        6.68     10.49 o 
  10   6   0      230.31      223.21     13.72 o 
  11   6   0        5.54       14.18      8.11 o 
   1   7   0    10929.54    10756.32     89.08 o 
   2   7   0    18801.55    18395.82    173.83 o 
   3   7   0     7899.53     7633.14     63.74 o 
   4   7   0     4930.44     5542.06     48.07 o 
   5   7   0        0.14        7.20      3.29 o 
   6   7   0       10.22        3.39      2.36 o 
   7   7   0      282.08      230.91      9.04 o 
   8   7   0     1091.78     1021.04     19.38 o 
   9   7   0        0.09        3.97      6.38 o 
  10   7   0       12.59       18.62      7.73 o 
  11   7   0       17.40        9.26      8.01 o 
   0   8   0    68443.05    68050.86   1435.46 o 
   1   8   0    61667.83    59657.93    577.06 o 
   2   8   0    34586.50    34031.96    321.40 o 
   3   8   0     9515.94     9347.41     78.89 o 
   4   8   0      297.08      299.32      6.11 o 
   5   8   0       93.31       67.80      3.32 o 
   6   8   0       72.45       93.85      4.28 o 
   7   8   0      224.96      284.48     10.85 o 
   8   8   0       47.89       51.24      9.54 o 
   9   8   0      236.78      205.16     12.35 o 
  10   8   0       22.24       46.99      8.69 o 
  11   8   0       25.91       31.61     11.92 o 
   1   9   0    72719.95    69703.85   1104.35 o 
   2   9   0     2328.87     2528.84     29.27 o 
   3   9   0       18.26       24.00      3.46 o 
   4   9   0      160.74      160.61      3.85 o 
   5   9   0     1375.99     1421.30     16.02 o 
   6   9   0        5.91       25.11      4.04 o 
   7   9   0       24.19       14.70      6.68 o 
   8   9   0       58.05       26.42      7.56 o 
   9   9   0      209.96      180.46     12.76 o 
  10   9   0       37.44       40.71      8.41 o 
  11   9   0        4.58       25.10      8.41 o 
   0  10   0    48672.16    46469.48    940.51 o 
   1  10   0     4461.30     4362.66     35.17 o 
   2  10   0        3.64       11.36      2.44 o 
   3  10   0      222.55      205.56      7.75 o 
   4  10   0       89.01      126.12      5.32 o 
   5  10   0       48.21       49.32      2.72 o 
   6  10   0      323.42      316.48      9.23 o 
   7  10   0     1882.56     1819.09     38.15 o 
   8  10   0      298.86      238.93     12.76 o 
   9  10   0       47.31       50.56      9.06 o 
  10  10   0        4.50       -4.36      7.06 o 
  11  10   0       79.75       98.08     11.41 o 
   1  11   0     1462.56     1376.21     13.66 o 
   2  11   0       74.97       85.35      4.70 o 
   3  11   0     1384.93     1372.79     19.93 o 
   4  11   0       71.01       53.73      3.95 o 
   5  11   0       12.51       14.80      2.93 o 
   6  11   0       24.89       22.01      7.15 o 
   7  11   0      299.66      309.80     13.81 o 
   8  11   0        0.00        7.77      7.06 o 
   9  11   0      135.20      109.92     10.73 o 
  10  11   0        6.16       12.23      7.73 o 
  11  11   0        3.14       11.79      9.06 o 
   0  12   0      716.70      817.42     12.04 o 
   1  12   0      342.36      384.47      6.20 o 
   2  12   0     5212.03     5252.70    169.54 o 
   3  12   0     2849.75     2911.69     34.94 o 
   4  12   0      602.80      569.84      9.54 o 
   5  12   0       15.09       13.42      6.20 o 
   6  12   0      155.55      109.72      8.41 o 
   7  12   0      437.49      395.09     31.95 o 
   8  12   0      457.78      374.14     16.43 o 
   9  12   0       25.33       24.24      7.76 o 
  10  12   0       94.55      110.74     10.99 o 
   1  13   0     3340.69     3559.93     30.36 o 
   2  13   0     1096.53     1259.00     16.40 o 
   3  13   0        8.84      -11.45      7.63 o 
   4  13   0        8.16       18.00      5.20 o 
   5  13   0       22.54       21.86      5.02 o 
   6  13   0      129.03      110.97      9.09 o 
   7  13   0      864.22      873.94     26.71 o 
   8  13   0      142.36      129.38     11.45 o 
   9  13   0      108.66      106.59     11.11 o 
  10  13   0        0.02       -0.77      7.06 o 
   0  14   0     8691.44     8972.80    109.83 o 
   1  14   0     2827.20     2815.52     22.53 o 
   2  14   0     2285.35     2541.21     26.45 o 
   3  14   0      474.89      405.97     23.30 o 
   4  14   0       28.56       31.98      5.95 o 
   5  14   0       91.24      109.26      8.09 o 
   6  14   0       43.04       45.41      7.33 o 
   7  14   0       83.29       65.68      8.69 o 
   8  14   0     1392.80     1274.53     29.96 o 
   9  14   0      265.35      275.78     15.07 o 
  10  14   0       13.70        1.50      8.58 o 
   1  15   0     2928.72     3172.03     25.10 o 
   2  15   0      321.19      418.52      6.93 o 
   3  15   0     1521.16     1461.53     22.08 o 
   4  15   0     3177.24     3375.12     41.72 o 
   5  15   0      154.66      176.11     13.83 o 
   6  15   0     1779.93     1642.07     32.29 o 
   7  15   0      263.21      251.15     20.51 o 
   8  15   0       18.03       22.63      7.33 o 
   9  15   0       35.60       32.40      8.69 o 
  10  15   0        0.19       -2.41     10.49 o 
   0  16   0      660.26      693.20     12.32 o 
   1  16   0      543.58      521.74     10.74 o 
   2  16   0      404.17      321.43      7.63 o 
   3  16   0     3043.17     3038.15     33.55 o 
   4  16   0      825.28      749.91     17.14 o 
   5  16   0        1.00       -2.59      4.34 o 
   6  16   0      371.31      366.92     15.75 o 
   7  16   0      172.43      160.91     12.08 o 
   8  16   0       31.68       27.17      8.58 o 
   9  16   0       69.41       79.04     10.31 o 
  10  16   0        0.00        3.82     14.31 o 
   1  17   0     2836.03     2817.32     23.28 o 
   2  17   0     3700.29     3599.45     32.29 o 
   3  17   0      923.60      919.22     16.52 o 
   4  17   0       53.59       78.37      6.13 o 
   5  17   0      429.75      451.81     16.71 o 
   6  17   0       15.38       34.23      8.01 o 
   7  17   0      578.41      529.74     35.77 o 
   8  17   0        0.77        1.10      6.64 o 
   9  17   0       32.39       26.06      8.41 o 
  10  17   0        1.63        7.87      8.58 o 
   0  18   0      860.85      864.90     14.07 o 
   1  18   0     1274.73     1373.77     16.99 o 
   2  18   0     1095.92     1055.37     16.36 o 
   3  18   0      792.58      874.64     15.15 o 
   4  18   0      207.48      190.73      8.89 o 
   5  18   0      607.34      544.18     19.91 o 
   6  18   0       17.26        8.18     18.60 o 
   7  18   0       85.63       79.27     13.83 o 
   8  18   0        1.45        4.77      7.33 o 
   9  18   0       13.06       15.10      9.54 o 
   1  19   0     1533.06     1546.59     17.79 o 
   2  19   0      621.26      548.66     11.50 o 
   3  19   0        0.01       -4.95      3.30 o 
   4  19   0      305.49      299.78      9.96 o 
   5  19   0      378.21      312.76     11.59 o 
   6  19   0      109.98       89.54     10.05 o 
   7  19   0       18.24       11.83      6.64 o 
   8  19   0       28.78       18.34     14.31 o 
   9  19   0       33.95       24.32      8.77 o 
   0  20   0       19.64       22.52      3.78 o 
   1  20   0      105.72      130.25      5.67 o 
   2  20   0       80.70       87.47      7.57 o 
   3  20   0       10.50       10.25      3.85 o 
   4  20   0       58.91       77.81      6.37 o 
   5  20   0      572.87      561.17     19.48 o 
   6  20   0       16.71        3.97      6.38 o 
   7  20   0        6.37        8.58      7.63 o 
   8  20   0       49.40       40.95      8.41 o 
   9  20   0       14.44       18.42      8.69 o 
   1  21   0       75.95       97.29      5.61 o 
   2  21   0        6.86        7.99      3.46 o 
   3  21   0        9.88       12.40      4.36 o 
   4  21   0      767.48      716.55     18.86 o 
   5  21   0       20.46       22.05      5.48 o 
   6  21   0        1.32        0.75      6.38 o 
   7  21   0        0.27        6.93      6.38 o 
   8  21   0        7.50        2.34      7.33 o 
   9  21   0        0.31       19.92     10.01 o 
   0  22   0       39.91       33.06      8.11 o 
   1  22   0       31.67       49.87      4.68 o 
   2  22   0      235.97      234.99      8.35 o 
   3  22   0     1020.70      976.23     17.58 o 
   4  22   0      147.61      118.71      8.40 o 
   5  22   0      542.65      553.29     21.89 o 
   6  22   0        7.04       15.43      8.58 o 
   7  22   0      219.34      215.20     13.44 o 
   8  22   0       50.90       28.80      8.25 o 
   9  22   0       78.70       99.59     11.67 o 
   1  23   0     1469.19     1468.03     22.44 o 
   2  23   0        2.08        6.52      5.51 o 
   3  23   0       34.03       48.62      5.91 o 
   4  23   0       73.22       75.48      7.57 o 
   5  23   0        0.00        5.85      5.26 o 
   6  23   0      133.73      125.95      9.69 o 
   7  23   0       13.30        9.83      7.73 o 
   8  23   0        7.18       10.65      8.01 o 
   0  24   0      168.82      144.98     19.08 o 
   1  24   0     1635.51     1588.99     56.20 o 
   2  24   0      622.11      658.38     14.15 o 
   3  24   0       27.82       19.42      7.85 o 
   4  24   0      410.74      441.24     12.64 o 
   5  24   0        8.75        2.08      5.26 o 
   6  24   0       32.05       15.71      5.93 o 
   7  24   0        0.92        4.90      7.67 o 
   8  24   0        0.10        1.43     10.97 o 
   1  25   0      269.63      264.29     12.15 o 
   2  25   0      142.55      171.06      8.28 o 
   3  25   0      398.40      402.26     11.98 o 
   4  25   0      285.67      275.22     10.74 o 
   5  25   0       63.25       39.12      6.62 o 
   6  25   0       19.35        9.49      5.77 o 
   7  25   0        0.01       -8.55      5.70 o 
   8  25   0        4.36       11.92     14.31 o 
   0  26   0      818.69      863.19     40.06 o 
   1  26   0        0.40       -4.09      5.55 o 
   2  26   0      321.94      320.80     14.54 o 
   3  26   0        2.05       12.30      5.22 o 
   4  26   0      214.29      222.00     10.10 o 
   5  26   0        0.23       -1.55      5.40 o 
   6  26   0      128.64      109.77      8.86 o 
   7  26   0        1.54        0.96      5.75 o 
   1  27   0       90.25       89.28     17.17 o 
   2  27   0      931.69      981.04     22.42 o 
   3  27   0      401.74      406.02     12.47 o 
   4  27   0       39.25       27.49      6.14 o 
   5  27   0        6.81        1.09      5.38 o 
   6  27   0       24.03       10.81      6.15 o 
   7  27   0       35.93       59.48     17.84 o 
   0  28   0        9.22       13.35     12.40 o 
   1  28   0       56.95       49.35     10.79 o 
   2  28   0        8.73       15.39      6.24 o 
   3  28   0       18.55       17.73      6.71 o 
   4  28   0       97.19       84.75      7.47 o 
   5  28   0       17.58       19.59      5.98 o 
   6  28   0        2.71        0.68      5.75 o 
   7  28   0        2.72        3.68     10.60 o 
   1  29   0       45.77       42.54     14.78 o 
   2  29   0        7.51       -5.78      5.13 o 
   3  29   0      190.75      190.43     11.67 o 
   4  29   0       37.54       30.25      6.30 o 
   5  29   0       24.25        5.00      5.83 o 
   6  29   0       57.36       51.08      8.80 o 
   0  30   0        5.76       11.45     13.35 o 
   1  30   0        2.85        4.11     14.78 o 
   2  30   0        0.22       -2.38      9.44 o 
   3  30   0      117.83      128.88     12.62 o 
   4  30   0        2.62       -4.16      6.89 o 
   5  30   0       66.54       64.50      7.70 o 
   6  30   0       12.91       10.00      6.21 o 
   1  31   0        4.98        1.64      9.37 o 
   2  31   0       72.48       88.17     13.81 o 
   3  31   0        1.68       15.40     15.55 o 
   4  31   0       25.85       17.17      7.52 o 
   5  31   0        9.08        1.66      6.63 o 
   0  32   0       15.51       15.26     14.31 o 
   1  32   0        3.90      -11.80      9.54 o 
   2  32   0        0.61        0.66      9.76 o 
   3  32   0       11.42       20.51     11.47 o 
   4  32   0        0.00        0.90      6.82 o 
   5  32   0       17.55       17.83      7.67 o 
   1  33   0        0.00        6.36     11.92 o 
   2  33   0        2.27       -7.63     11.45 o 
   3  33   0       10.58        7.82     11.45 o 
   4  33   0        6.50        0.00      6.24 o 
   0  34   0       19.19        7.63     16.21 o 
   1  34   0       14.56        8.20     28.14 o 
   2  34   0        0.33        0.48     10.12 o 
   3  34   0        0.02      -12.01      8.01 o 
   1  35   0       21.08       29.31     12.35 o 
   2  35   0       39.37       36.60     12.76 o 
 -11   0   1       30.57       17.17     11.45 o 
  -9   0   1        0.30        3.42      5.70 o 
  -7   0   1       99.40      123.38      8.01 o 
  -5   0   1     1175.84     1151.44     32.43 o 
  -3   0   1       22.88        8.58      2.70 o 
  -1   0   1    14793.78    12542.42    206.97 o 
   1   0   1    51798.58    46898.15    766.85 o 
   3   0   1       76.85       79.35      4.35 o 
   5   0   1       14.59        6.59      4.29 o 
   7   0   1       49.86       56.13      6.68 o 
   9   0   1      114.35      108.30      9.37 o 
  11   0   1       25.06       26.71     12.40 o 
 -11   1   1       30.48       10.32      7.33 o 
 -10   1   1        9.36       -6.68      6.74 o 
  -9   1   1        0.26        1.92      3.87 o 
  -8   1   1       61.05       59.04      5.07 o 
  -7   1   1        2.40       -0.85      2.96 o 
  -6   1   1      586.11      569.76     10.03 o 
  -5   1   1      228.07      242.38      6.14 o 
  -4   1   1     1611.96     1749.80     18.34 o 
  -3   1   1     6370.76     6025.74     50.78 o 
  -2   1   1    20289.23    19698.18    157.94 o 
  -1   1   1    16883.21    15262.14    178.05 o 
   0   1   1       24.85       24.33      1.35 o 
   1   1   1     1372.81      960.12     12.81 o 
   2   1   1    26888.38    26567.40    216.96 o 
   3   1   1     6147.65     5907.98     50.07 o 
   4   1   1       94.32       83.24      3.99 o 
   5   1   1     2074.05     2188.73     22.85 o 
   6   1   1      186.06      149.09      5.69 o 
   7   1   1        1.88        2.48      2.89 o 
   8   1   1      317.03      254.66     10.05 o 
   9   1   1        0.11        1.38      3.87 o 
  10   1   1        0.39       -8.94      5.96 o 
  11   1   1       31.02       36.72     10.01 o 
 -11   2   1        0.04        4.29      7.42 o 
 -10   2   1       43.22       35.14      6.56 o 
  -9   2   1       54.71       41.05      6.01 o 
  -8   2   1      188.32      143.33      6.47 o 
  -7   2   1        2.33       -3.66      2.66 o 
  -6   2   1      620.42      576.08      9.84 o 
  -5   2   1       25.80       26.34      6.78 o 
  -4   2   1     1580.09     1499.03     19.55 o 
  -3   2   1       58.47       49.31      2.84 o 
  -2   2   1     5127.03     5887.48     48.76 o 
  -1   2   1       17.64       22.79      8.58 o 
   0   2   1    26545.19    25031.08    362.44 o 
   1   2   1    11051.38    10487.14    120.72 o 
   2   2   1    11107.88    11684.26    109.03 o 
   3   2   1     1641.34     1667.58     16.55 o 
   4   2   1        0.52       -0.81      1.75 o 
   5   2   1       39.30       50.36      3.29 o 
   6   2   1      409.12      419.15      8.48 o 
   7   2   1      253.04      262.87      7.43 o 
   8   2   1       54.00       63.04      5.41 o 
   9   2   1      311.22      315.20     11.36 o 
  10   2   1      396.39      364.87     13.12 o 
  11   2   1        0.00        0.00     10.49 o 
 -11   3   1       21.52       41.97     12.40 o 
 -10   3   1      203.55      239.02     10.90 o 
  -9   3   1      166.90      172.68      8.95 o 
  -8   3   1       50.60       57.14      4.84 o 
  -7   3   1        8.09        9.61      3.07 o 
  -6   3   1       15.70       43.42      3.57 o 
  -5   3   1       18.46       17.79      2.80 o 
  -4   3   1      115.76      136.10      4.25 o 
  -3   3   1      550.34      480.92      6.68 o 
  -2   3   1     2884.12     2714.38     23.93 o 
  -1   3   1       48.34       75.76      2.60 o 
   0   3   1     4412.65     3991.57     47.21 o 
   1   3   1     3254.58     3207.38     31.39 o 
   2   3   1      490.82      418.10      6.31 o 
   3   3   1      226.36      197.52      4.54 o 
   4   3   1      465.28      463.10      7.45 o 
   5   3   1        5.41       10.54      2.88 o 
   6   3   1      223.57      204.47      6.04 o 
   7   3   1       27.94       45.13      4.13 o 
   8   3   1      606.72      552.88     11.50 o 
   9   3   1       91.92      119.54      8.22 o 
  10   3   1       24.28       41.85      8.07 o 
  11   3   1       30.76       24.80     13.35 o 
 -11   4   1        8.71        2.86     11.45 o 
 -10   4   1      207.94      191.92     10.24 o 
  -9   4   1       21.48       16.03      5.13 o 
  -8   4   1      298.13      300.08     10.21 o 
  -7   4   1       53.33       67.54      5.18 o 
  -6   4   1        0.20       -0.19      2.31 o 
  -5   4   1       92.11       91.43      5.37 o 
  -4   4   1     1170.99     1192.05     13.62 o 
  -3   4   1      764.14      834.60      9.76 o 
  -2   4   1    31718.25    30517.68    287.41 o 
  -1   4   1     3959.87     3649.75     42.68 o 
   0   4   1     2604.88     2046.37     24.95 o 
   1   4   1    10782.99    10226.18     84.47 o 
   2   4   1      269.70      254.30      4.22 o 
   3   4   1       17.28       20.30      2.35 o 
   4   4   1       92.94      100.99      3.57 o 
   5   4   1      624.71      607.48      9.55 o 
   6   4   1      214.03      190.28      5.78 o 
   7   4   1      358.54      336.92      8.33 o 
   8   4   1      697.37      649.34     14.79 o 
   9   4   1      114.60      112.19      8.06 o 
  10   4   1       21.87       14.48      8.58 o 
  11   4   1        5.44       -2.86      9.54 o 
 -11   5   1        1.89       -8.13      8.58 o 
 -10   5   1        9.47        8.13      9.54 o 
  -9   5   1        5.32        4.08      4.89 o 
  -8   5   1        2.04       -6.29      4.20 o 
  -7   5   1       15.39       18.98      3.57 o 
  -6   5   1       87.81       80.14      4.22 o 
  -5   5   1     3282.63     3244.66     31.14 o 
  -4   5   1       46.05       75.91      4.36 o 
  -3   5   1     2795.24     2697.05     24.69 o 
  -2   5   1    13416.36    13529.86    155.12 o 
  -1   5   1    69714.48    65167.72    866.05 o 
   0   5   1      613.28      624.89      7.12 o 
   1   5   1     3470.18     3620.81     31.42 o 
   2   5   1       47.99       44.97      3.99 o 
   3   5   1     1303.70     1280.77     13.33 o 
   4   5   1        3.45        1.23      1.62 o 
   5   5   1        1.46        0.90      2.34 o 
   6   5   1       41.72       49.80      3.46 o 
   7   5   1      790.72      792.12     12.69 o 
   8   5   1       87.27      121.38      7.67 o 
   9   5   1       44.78       35.45      8.51 o 
  10   5   1       35.91       35.95      8.25 o 
  11   5   1       18.91       34.83      8.69 o 
 -11   6   1        0.71        1.91     19.08 o 
 -10   6   1        7.39        1.91      6.64 o 
  -9   6   1       25.05       22.98      6.01 o 
  -8   6   1       25.01        9.86      4.96 o 
  -7   6   1       66.82       70.72      4.55 o 
  -6   6   1      226.94      231.41      6.30 o 
  -5   6   1       21.62       26.42      2.56 o 
  -4   6   1       18.39        8.21      1.82 o 
  -3   6   1      860.64      886.56     10.14 o 
  -2   6   1     2517.92     2816.85     38.51 o 
  -1   6   1    12453.57    12423.14    102.20 o 
   0   6   1    16431.33    16186.01    154.43 o 
   1   6   1     9870.60    10359.26     77.18 o 
   2   6   1       21.63       23.78      5.09 o 
   3   6   1      802.42      774.56      9.22 o 
   4   6   1       86.10      106.79      4.82 o 
   5   6   1       79.71       49.18      3.72 o 
   6   6   1       67.00      100.74      4.55 o 
   7   6   1      896.77      821.02     13.07 o 
   8   6   1       25.46       12.20      5.12 o 
   9   6   1       27.52       39.27      8.09 o 
  10   6   1       27.90       29.52     17.65 o 
  11   6   1        3.47       12.84      8.01 o 
 -11   7   1        1.20        1.13      7.33 o 
 -10   7   1        4.87       10.08      6.87 o 
  -9   7   1       20.30       14.31     13.35 o 
  -8   7   1       26.00        6.36      4.96 o 
  -7   7   1      714.81      648.75     14.26 o 
  -6   7   1      408.79      488.07      8.89 o 
  -5   7   1      451.12      526.34      8.38 o 
  -4   7   1      315.83      319.07      5.62 o 
  -3   7   1        3.17       16.98      3.52 o 
  -2   7   1    13952.84    13330.24    127.78 o 
  -1   7   1     2272.85     2168.78     20.13 o 
   0   7   1    23418.22    23384.70    284.97 o 
   1   7   1      105.39      131.38      5.60 o 
   2   7   1     2933.74     2927.66     27.26 o 
   3   7   1     2008.74     2283.74     22.56 o 
   4   7   1      294.08      251.73      5.36 o 
   5   7   1     1042.62     1063.80     13.40 o 
   6   7   1       31.77       33.22      3.15 o 
   7   7   1       12.03       11.96      4.34 o 
   8   7   1      102.73       91.68      9.37 o 
   9   7   1       67.08       74.88      9.44 o 
  10   7   1       24.70       63.53      9.62 o 
  11   7   1       24.69       10.49      9.54 o 
 -11   8   1        2.43       -7.90      6.87 o 
 -10   8   1        1.01        3.41      9.54 o 
  -9   8   1      112.71      125.40     10.73 o 
  -8   8   1        6.19       -2.86      5.96 o 
  -7   8   1       20.08       30.49      5.12 o 
  -6   8   1      147.44      135.11      5.03 o 
  -5   8   1      423.82      469.68      7.95 o 
  -4   8   1      745.14      758.24     13.21 o 
  -3   8   1      164.45      186.95      5.39 o 
  -2   8   1     1984.36     1831.55     22.29 o 
  -1   8   1     2644.22     2386.25     22.26 o 
   0   8   1        0.78        2.25      1.62 o 
   1   8   1     7270.27     7297.55     63.03 o 
   2   8   1     2066.27     2071.89     20.15 o 
   3   8   1      618.59      630.23     18.11 o 
   4   8   1      143.12      194.14      4.47 o 
   5   8   1      545.65      557.57      8.82 o 
   6   8   1       27.65       20.76      3.03 o 
   7   8   1     1706.78     1750.82     47.52 o 
   8   8   1      752.60      773.87     43.40 o 
   9   8   1       38.94       41.68      8.69 o 
  10   8   1      147.12      135.43     11.67 o 
  11   8   1        1.39       -7.15      8.11 o 
 -11   9   1       14.09        8.38      7.73 o 
 -10   9   1       42.34       36.24      8.69 o 
  -9   9   1      130.12      152.80     11.67 o 
  -8   9   1      943.76      892.83     23.20 o 
  -7   9   1       39.63       41.17      5.57 o 
  -6   9   1        1.06        3.42      3.21 o 
  -5   9   1        3.76        6.57      1.97 o 
  -4   9   1       25.94       33.05      2.18 o 
  -3   9   1     4558.23     4416.10     40.33 o 
  -2   9   1     1724.09     1820.06     22.69 o 
  -1   9   1     9919.67     9876.11     74.54 o 
   0   9   1     5626.03     5582.69     43.50 o 
   1   9   1     7652.04     7210.93     55.36 o 
   2   9   1      143.31      126.22      3.49 o 
   3   9   1     4298.03     4190.34     45.82 o 
   4   9   1        3.71        4.36      1.40 o 
   5   9   1       24.70       41.39      2.74 o 
   6   9   1        0.36       -0.48      3.09 o 
   7   9   1       43.72       55.35      7.33 o 
   8   9   1        2.21       -0.27      7.06 o 
   9   9   1       25.67       24.92      9.54 o 
  10   9   1        7.35       12.57      7.56 o 
  11   9   1        8.99        0.35      7.33 o 
 -11  10   1       23.08       38.15      8.94 o 
 -10  10   1        4.62        0.27      7.06 o 
  -9  10   1      241.39      217.04     28.61 o 
  -8  10   1       40.59       38.62      8.09 o 
  -7  10   1       33.57       23.37      6.74 o 
  -6  10   1      120.11      112.03      6.85 o 
  -5  10   1      109.58       92.43      3.99 o 
  -4  10   1       59.52       84.72      4.68 o 
  -3  10   1     3998.29     4171.80     38.53 o 
  -2  10   1       21.71       18.10      3.01 o 
  -1  10   1       45.50       46.56      4.37 o 
   0  10   1     6766.54     6489.84     45.48 o 
   1  10   1     2386.41     2582.81     22.38 o 
   2  10   1      226.44      251.77      7.17 o 
   3  10   1      914.76      963.61     15.56 o 
   4  10   1        9.07       14.64      4.90 o 
   5  10   1      278.41      367.24      6.68 o 
   6  10   1      116.56      143.32      9.09 o 
   7  10   1      257.65      176.26     10.99 o 
   8  10   1      655.49      643.40     20.10 o 
   9  10   1       79.46       83.34     20.03 o 
  10  10   1       93.03      103.03     11.41 o 
  11  10   1       57.01       89.67     27.66 o 
 -11  11   1        0.31       12.88      8.11 o 
 -10  11   1        3.51       -4.36      6.87 o 
  -9  11   1        0.17       -9.26      6.17 o 
  -8  11   1        2.27        7.72      7.33 o 
  -7  11   1       83.76       65.62      8.09 o 
  -6  11   1        0.92        7.69      5.02 o 
  -5  11   1      554.47      668.82     12.33 o 
  -4  11   1       53.87       57.02      4.04 o 
  -3  11   1     6256.66     6277.79     55.55 o 
  -2  11   1     5237.21     5230.08     58.58 o 
  -1  11   1      913.55      913.84      9.03 o 
   0  11   1      261.37      329.50      5.05 o 
   1  11   1      831.46      816.16      9.51 o 
   2  11   1      522.68      567.98      7.68 o 
   3  11   1     1245.47     1342.91     19.72 o 
   4  11   1      204.86      177.90      5.39 o 
   5  11   1      231.04      190.24      9.37 o 
   6  11   1        3.04        0.95      5.02 o 
   7  11   1       14.27       -3.34      6.07 o 
   8  11   1       51.89       66.45      9.06 o 
   9  11   1      107.76      116.32     15.26 o 
  10  11   1        4.86       -3.45     10.49 o 
 -10  12   1        2.82        4.69     23.84 o 
  -9  12   1      121.89      140.56     18.12 o 
  -8  12   1      519.08      487.31     17.79 o 
  -7  12   1      579.65      562.96     17.79 o 
  -6  12   1       56.75       50.73      7.33 o 
  -5  12   1      129.65      129.16      5.89 o 
  -4  12   1      318.01      374.71     10.60 o 
  -3  12   1     1166.49     1212.88     14.94 o 
  -2  12   1     2885.62     2603.79    130.26 o 
  -1  12   1     7274.52     6997.92     49.52 o 
   0  12   1        7.22       18.41      1.92 o 
   1  12   1       68.74       80.30      4.02 o 
   2  12   1     1723.10     1983.98     18.90 o 
   3  12   1      944.17     1046.11     25.58 o 
   4  12   1      306.61      349.25     10.16 o 
   5  12   1        0.25       -0.43      3.66 o 
   6  12   1       20.27       32.53      6.07 o 
   7  12   1      277.96      296.61     21.46 o 
   8  12   1      441.33      450.45     23.84 o 
   9  12   1        2.52       -0.43      7.33 o 
  10  12   1       27.48       24.73      8.69 o 
 -10  13   1        5.42        2.08     19.08 o 
  -9  13   1       32.96       19.74      7.73 o 
  -8  13   1       45.27       54.31     14.31 o 
  -7  13   1      155.29      126.37     10.73 o 
  -6  13   1     1163.26     1045.22     23.88 o 
  -5  13   1        3.88       -1.43      5.25 o 
  -4  13   1      543.59      504.38      9.13 o 
  -3  13   1     7213.36     6956.32     73.09 o 
  -2  13   1     7390.80     7426.35     92.13 o 
  -1  13   1     5121.32     5411.90     39.43 o 
   0  13   1      711.15      654.17      7.97 o 
   1  13   1       17.64       19.90      2.44 o 
   2  13   1       28.42       51.77      4.41 o 
   3  13   1        0.00        0.11      3.85 o 
   4  13   1     3254.86     3491.70     42.12 o 
   5  13   1       48.24       83.58     12.88 o 
   6  13   1        1.07       -5.18      4.58 o 
   7  13   1      352.58      357.53     15.75 o 
   8  13   1       24.59       29.42      8.41 o 
   9  13   1       42.18      105.15     27.18 o 
  10  13   1        2.58        5.60     11.92 o 
 -10  14   1       29.71       38.06     12.40 o 
  -9  14   1        0.17       -9.97      6.64 o 
  -8  14   1      194.56      206.18     13.49 o 
  -7  14   1      519.41      544.26     18.17 o 
  -6  14   1      144.43      165.34     10.44 o 
  -5  14   1        0.45        7.63      4.72 o 
  -4  14   1      212.21      217.95      9.04 o 
  -3  14   1     5705.61     5517.97     60.05 o 
  -2  14   1     9730.49     9778.94    101.00 o 
  -1  14   1     2523.10     2542.37     23.82 o 
   0  14   1      820.51      931.89     10.31 o 
   1  14   1     1593.60     1730.91     17.31 o 
   2  14   1     3392.25     3437.45     30.17 o 
   3  14   1      928.75     1052.82     30.76 o 
   4  14   1      262.18      227.49      9.04 o 
   5  14   1        3.75        5.25      4.72 o 
   6  14   1       87.95       69.62     10.49 o 
   7  14   1       24.38       31.70      9.06 o 
   8  14   1        2.71       -7.15      9.06 o 
   9  14   1      128.12      130.11     11.67 o 
  10  14   1        8.57        4.69      8.01 o 
 -10  15   1        3.49       -1.47      7.33 o 
  -9  15   1        0.12       -8.55      5.70 o 
  -8  15   1       52.42       53.86      8.77 o 
  -7  15   1      420.43      419.91     16.14 o 
  -6  15   1      930.23      819.95     23.37 o 
  -5  15   1       79.50       77.59      7.73 o 
  -4  15   1      312.15      399.88     11.27 o 
  -3  15   1     1163.21     1019.60     17.86 o 
  -2  15   1     4566.35     4237.72     47.98 o 
  -1  15   1     3024.25     3013.99     24.15 o 
   0  15   1     1181.45     1252.06     12.23 o 
   1  15   1     3974.54     4224.46     36.05 o 
   2  15   1       40.46       49.28      3.43 o 
   3  15   1      465.89      398.36      9.63 o 
   4  15   1      872.86      891.47     17.15 o 
   5  15   1       11.03       -1.98      3.88 o 
   6  15   1      320.45      388.35     20.98 o 
   7  15   1        7.36        0.24      7.15 o 
   8  15   1       90.43       91.00     10.44 o 
   9  15   1       26.48       18.87      7.73 o 
  10  15   1       12.92        6.56      9.06 o 
 -10  16   1        4.05       -7.77      6.87 o 
  -9  16   1      201.18      227.15     14.79 o 
  -8  16   1        2.97       -4.41      7.63 o 
  -7  16   1      220.88      233.93     13.81 o 
  -6  16   1        4.63       13.83      7.42 o 
  -5  16   1      271.37      274.19     11.79 o 
  -4  16   1        0.72       11.92      4.80 o 
  -3  16   1      336.38      305.43      9.95 o 
  -2  16   1      276.98      273.34      7.59 o 
  -1  16   1     2420.16     2412.47     20.47 o 
   0  16   1      594.91      561.25      7.50 o 
   1  16   1      444.51      578.15      8.70 o 
   2  16   1     1971.58     1986.04     19.89 o 
   3  16   1      301.27      276.83      8.43 o 
   4  16   1      725.21      714.96     15.29 o 
   5  16   1      541.10      611.64     15.06 o 
   6  16   1      180.00      146.81     10.73 o 
   7  16   1       82.57       57.84      8.69 o 
   8  16   1      154.95      151.18     12.40 o 
   9  16   1        0.04        3.77      7.06 o 
  10  16   1        0.99       -0.48     14.78 o 
 -10  17   1        8.40       24.69      8.94 o 
  -9  17   1        9.74        5.12      7.33 o 
  -8  17   1       11.67        0.00      6.74 o 
  -7  17   1      156.17      131.74     11.41 o 
  -6  17   1     1327.67     1347.24     29.33 o 
  -5  17   1      188.03      159.45     10.44 o 
  -4  17   1      239.64      267.92     10.09 o 
  -3  17   1      596.56      569.35     11.99 o 
  -2  17   1     3019.63     2795.98     26.47 o 
  -1  17   1      499.16      479.46      7.06 o 
   0  17   1     2631.76     2645.98     22.25 o 
   1  17   1        9.65        9.17      3.36 o 
   2  17   1       88.24       69.84      6.74 o 
   3  17   1      141.25      146.69      7.98 o 
   4  17   1      180.28      206.21     19.29 o 
   5  17   1        5.05        4.77      5.10 o 
   6  17   1      376.67      397.61     15.75 o 
   7  17   1        0.66       -5.12      6.68 o 
   8  17   1       14.92       20.46      7.33 o 
   9  17   1        0.03       -9.25      6.64 o 
  10  17   1       10.26       -1.99      7.73 o 
  -9  18   1        0.12        0.00     11.45 o 
  -8  18   1       65.13       69.63      9.37 o 
  -7  18   1       25.19       25.96      7.73 o 
  -6  18   1      187.21      187.62     12.08 o 
  -5  18   1      596.36      555.25     14.86 o 
  -4  18   1      912.96      854.64     17.51 o 
  -3  18   1      426.78      513.41     11.42 o 
  -2  18   1     1706.19     1724.16     22.42 o 
  -1  18   1      360.91      376.35      6.31 o 
   0  18   1       97.63       96.33      6.54 o 
   1  18   1      115.12      104.40      3.72 o 
   2  18   1     1018.31     1021.71     16.04 o 
   3  18   1       25.73       19.78      4.12 o 
   4  18   1        0.13        4.14      5.09 o 
   5  18   1        9.84       19.80      9.72 o 
   6  18   1      134.06      137.93     10.73 o 
   7  18   1        7.89       10.97     16.69 o 
   8  18   1        0.23       -1.95      7.06 o 
   9  18   1        1.18        2.38      7.42 o 
  -9  19   1        1.34        8.38      7.73 o 
  -8  19   1       11.86       19.91     13.83 o 
  -7  19   1       88.14       87.00     14.78 o 
  -6  19   1      382.28      390.77     16.14 o 
  -5  19   1       85.09       92.66     15.10 o 
  -4  19   1      402.52      498.02     13.74 o 
  -3  19   1      381.39      366.63     10.12 o 
  -2  19   1       73.74       90.84      5.64 o 
  -1  19   1      656.90      652.88      8.70 o 
   0  19   1       52.40       61.06      3.14 o 
   1  19   1       40.73       55.70      3.63 o 
   2  19   1        0.01        1.09      3.24 o 
   3  19   1       56.99       34.28      4.60 o 
   4  19   1       33.25       48.41      5.48 o 
   5  19   1      431.00      362.23     12.83 o 
   6  19   1      135.42      152.25     11.47 o 
   7  19   1      127.59      104.86     10.44 o 
   8  19   1        5.08        6.93      6.38 o 
   9  19   1       10.20       15.58      8.01 o 
  -9  20   1        1.79       -0.95     15.26 o 
  -8  20   1        0.62        0.68      6.87 o 
  -7  20   1       54.60       25.83     12.40 o 
  -6  20   1       13.60       13.60      6.38 o 
  -5  20   1      231.56      194.51     10.06 o 
  -4  20   1       85.55       74.12      6.32 o 
  -3  20   1       46.97       52.56      5.35 o 
  -2  20   1       56.81       67.50      5.16 o 
  -1  20   1      390.98      400.87      7.98 o 
   0  20   1     1157.11     1270.41     13.51 o 
   1  20   1      371.81      402.94      7.90 o 
   2  20   1       71.78       83.37      5.42 o 
   3  20   1       12.41       16.84      4.09 o 
   4  20   1      201.65      221.44      9.06 o 
   5  20   1       25.53        7.40      5.08 o 
   6  20   1        6.06        0.22      5.70 o 
   7  20   1       56.63       49.61      8.41 o 
   8  20   1      114.31      144.85     12.76 o 
   9  20   1       46.14       58.09     11.45 o 
  -9  21   1       20.69       30.86      9.37 o 
  -8  21   1        1.15       -2.73      6.87 o 
  -7  21   1       88.69       95.35      9.76 o 
  -6  21   1      234.29      206.87     12.46 o 
  -5  21   1      364.60      347.71     21.68 o 
  -4  21   1      931.55      960.77     23.27 o 
  -3  21   1      224.66      230.66     10.42 o 
  -2  21   1       23.74       23.65      4.21 o 
  -1  21   1       38.27       52.23      4.60 o 
   0  21   1      333.14      360.17      7.74 o 
   1  21   1      232.24      209.88      6.05 o 
   2  21   1        4.42        1.58      3.30 o 
   3  21   1       93.86      103.01      6.35 o 
   4  21   1      184.92      185.73      8.66 o 
   5  21   1      116.74      145.48      8.67 o 
   6  21   1        0.02        0.95      6.07 o 
   7  21   1       67.37       70.85      9.76 o 
   8  21   1        3.70        1.91     11.45 o 
   9  21   1       15.36       12.40      8.69 o 
  -9  22   1        1.40       12.25      8.69 o 
  -8  22   1       59.69       53.50      9.62 o 
  -7  22   1        7.16        5.45      8.58 o 
  -6  22   1        5.84       -5.19      5.96 o 
  -5  22   1      698.34      593.20     14.57 o 
  -4  22   1      408.47      392.79     11.72 o 
  -3  22   1      920.86      998.48     17.65 o 
  -2  22   1      342.14      368.47     10.34 o 
  -1  22   1      107.06       99.21      5.85 o 
   0  22   1       71.98       77.16      6.20 o 
   1  22   1        0.66       10.79      4.46 o 
   2  22   1      637.84      600.87     12.84 o 
   3  22   1        1.14       -3.56      3.87 o 
   4  22   1      109.12      116.44     10.88 o 
   5  22   1       81.78       69.89      6.71 o 
   6  22   1       23.71       36.25      6.13 o 
   7  22   1       50.98       60.70     17.17 o 
   8  22   1        2.76        0.57      6.64 o 
   9  22   1       16.86       14.04      8.41 o 
  -8  23   1       30.94       40.34     20.51 o 
  -7  23   1        8.93       12.14      7.33 o 
  -6  23   1       36.05       46.29     13.35 o 
  -5  23   1       61.87       71.37      6.96 o 
  -4  23   1       13.92        8.08      5.08 o 
  -3  23   1      964.06      902.30     17.08 o 
  -2  23   1      203.98      191.13      8.54 o 
  -1  23   1      433.16      488.28     14.23 o 
   0  23   1     2656.24     2612.61     30.41 o 
   1  23   1       22.16       18.20      4.54 o 
   2  23   1      169.53      168.58      7.56 o 
   3  23   1       55.28       53.57      6.02 o 
   4  23   1      365.15      367.73     11.34 o 
   5  23   1       74.99       55.75      6.55 o 
   6  23   1       63.43       52.67      7.00 o 
   7  23   1        3.03        9.37      6.01 o 
   8  23   1        4.35        7.15      8.09 o 
  -8  24   1        9.75       21.40     10.49 o 
  -7  24   1       52.87       64.64      9.62 o 
  -6  24   1       94.43       77.87      8.36 o 
  -5  24   1       83.71      100.04      7.91 o 
  -4  24   1       58.22       38.56     11.56 o 
  -3  24   1       55.27       50.44      6.13 o 
  -2  24   1      415.60      379.21     11.28 o 
  -1  24   1      502.96      516.19     27.92 o 
   0  24   1     1987.51     2111.48     58.18 o 
   1  24   1       70.75       81.78      9.09 o 
   2  24   1       55.33       57.46      6.06 o 
   3  24   1       94.94      132.13      9.77 o 
   4  24   1       22.39       17.31      5.22 o 
   5  24   1      310.80      279.22     10.91 o 
   6  24   1        4.24        2.77      5.38 o 
   7  24   1       32.45       45.55      9.95 o 
   8  24   1        8.75       -1.47     10.01 o 
  -8  25   1       10.04        8.55     10.97 o 
  -7  25   1        4.93        3.20      6.41 o 
  -6  25   1       10.50        7.21      6.42 o 
  -5  25   1        6.70       -0.33      5.14 o 
  -4  25   1       72.12       72.60      7.11 o 
  -3  25   1        0.10        2.72      4.96 o 
  -2  25   1       83.39      102.64      7.34 o 
  -1  25   1       84.65       93.50     15.28 o 
   0  25   1       45.93       77.53     15.26 o 
   1  25   1      882.27      847.19     19.67 o 
   2  25   1       32.23       20.67      5.22 o 
   3  25   1      670.96      682.22     16.52 o 
   4  25   1        5.91        1.98      5.05 o 
   5  25   1       43.71       48.04      9.36 o 
   6  25   1      218.67      228.60     10.99 o 
   7  25   1        0.61        5.22      6.31 o 
   8  25   1       17.02       23.82      7.33 o 
  -7  26   1       16.49       27.15      7.99 o 
  -6  26   1        5.97        6.18      6.13 o 
  -5  26   1       46.42       29.29      6.30 o 
  -4  26   1       41.09       30.52      9.08 o 
  -3  26   1       66.81       77.24      6.96 o 
  -2  26   1       50.10       66.67      7.74 o 
  -1  26   1      400.08      381.41     30.55 o 
   0  26   1      155.66      147.86     14.16 o 
   1  26   1       24.68       26.68      7.19 o 
   2  26   1      554.04      525.90     13.29 o 
   3  26   1      127.52      129.74     10.88 o 
   4  26   1       16.96       16.08      6.33 o 
   5  26   1        1.94       -5.30      5.08 o 
   6  26   1       11.56       11.82      6.06 o 
   7  26   1        9.50        3.99      6.17 o 
  -7  27   1        2.73        3.98      6.58 o 
  -6  27   1        7.79       10.30      5.88 o 
  -5  27   1      139.95      135.89      9.06 o 
  -4  27   1        3.30       -4.49      5.14 o 
  -3  27   1      140.54      165.50     10.76 o 
  -2  27   1       12.66       28.66      6.63 o 
  -1  27   1      245.75      273.17     30.04 o 
   0  27   1        4.45        9.23     10.97 o 
   1  27   1      102.18       91.28     12.46 o 
   2  27   1       71.89       59.83      7.85 o 
   3  27   1       47.83       52.31      6.54 o 
   4  27   1       95.50       91.68     10.46 o 
   5  27   1        1.04        2.89      5.33 o 
   6  27   1        1.01       -2.89      5.30 o 
   7  27   1       48.15       29.83      7.81 o 
  -7  28   1       31.16       59.19      8.92 o 
  -6  28   1       14.38        8.70      6.46 o 
  -5  28   1       12.65       32.10      6.54 o 
  -4  28   1      124.46      144.21     11.79 o 
  -3  28   1      304.68      319.50     13.98 o 
  -2  28   1       38.71       56.54      8.10 o 
  -1  28   1       47.36       91.26     26.23 o 
   0  28   1       30.87       19.21     11.45 o 
   1  28   1        0.04       -1.07      8.01 o 
   2  28   1       21.46       27.31      6.55 o 
   3  28   1        4.81        0.49      5.73 o 
   4  28   1       56.14       41.55      6.21 o 
   5  28   1        0.27        0.71      5.57 o 
   6  28   1        5.98        4.50      5.54 o 
   7  28   1       11.71       31.32      7.48 o 
  -6  29   1       72.29       68.32      8.19 o 
  -5  29   1        7.39        0.63      5.68 o 
  -4  29   1       35.75       22.49      9.76 o 
  -3  29   1        8.77        7.06      8.90 o 
  -2  29   1      228.01      235.97     12.38 o 
  -1  29   1        6.58       -1.52      9.09 o 
   0  29   1        8.47       14.17      9.09 o 
   1  29   1       16.88       16.04      9.37 o 
   2  29   1       27.32       23.88      9.76 o 
   3  29   1       25.33       18.33      6.82 o 
   4  29   1       11.21        7.74      5.57 o 
   5  29   1        1.03        4.83      6.06 o 
   6  29   1        2.12        2.26      6.06 o 
  -6  30   1        4.60       -0.02      6.75 o 
  -5  30   1       48.38       31.72      6.82 o 
  -4  30   1       16.73        5.33      7.02 o 
  -3  30   1       39.17       28.56      7.85 o 
  -2  30   1       29.98       24.80     10.12 o 
  -1  30   1        0.00      -12.14      8.09 o 
   0  30   1      199.05      160.90     27.66 o 
   1  30   1       87.40       81.76     12.46 o 
   2  30   1        0.37       -5.25      8.77 o 
   3  30   1        0.07       -7.36      5.55 o 
   4  30   1        0.00       -7.87      5.24 o 
   5  30   1       11.11        9.34      5.77 o 
   6  30   1        3.77        6.25      5.92 o 
  -5  31   1       13.26       17.92      8.08 o 
  -4  31   1       44.76       52.94      8.79 o 
  -3  31   1       38.63       45.12      8.10 o 
  -2  31   1        7.57       11.91     18.60 o 
  -1  31   1        0.00        0.95      9.44 o 
   0  31   1       82.52       89.81     13.14 o 
   1  31   1        1.86       -8.97      8.25 o 
   2  31   1        5.95       -7.71      8.41 o 
   3  31   1       16.41       20.46      6.68 o 
   4  31   1       35.50       30.75      8.10 o 
   5  31   1        1.14        1.28      5.77 o 
  -5  32   1        7.60       28.95      8.54 o 
  -4  32   1       46.18       64.71      9.37 o 
  -3  32   1        6.21        4.71     10.44 o 
  -2  32   1        3.94        9.23     10.44 o 
  -1  32   1       19.87       11.05      9.76 o 
   0  32   1       20.97       11.14     10.31 o 
   1  32   1       17.47       15.02     10.01 o 
   2  32   1        1.39       -0.53      9.76 o 
   3  32   1       16.88        1.78     10.05 o 
   4  32   1        0.01        1.16      6.19 o 
   5  32   1       39.89       32.70      8.65 o 
  -4  33   1       37.05       53.18      9.07 o 
  -3  33   1        1.03        2.60      9.76 o 
  -2  33   1       12.18       20.51     11.47 o 
  -1  33   1       13.63       10.30     17.17 o 
   0  33   1        8.18        0.92      9.62 o 
   1  33   1        4.95       10.18     10.44 o 
   2  33   1        3.39        8.27     10.05 o 
   3  33   1        0.69        8.27     10.05 o 
   4  33   1       31.23       48.14      9.02 o 
  -3  34   1        1.92       -0.80     10.44 o 
  -2  34   1        4.03        5.25     10.79 o 
  -1  34   1        1.34      -11.48      8.41 o 
   0  34   1       19.07        8.03     10.31 o 
   1  34   1        1.91        2.24      9.76 o 
   2  34   1        0.00       -7.05      9.37 o 
   3  34   1        0.67        2.38     10.12 o 
  -2  35   1       28.60       16.68     22.41 o 
  -1  35   1       32.20       47.40     26.23 o 
   0  35   1        6.19       -6.87      9.62 o 
   1  35   1       30.83       43.28     12.46 o 
   2  35   1        1.60        2.89      9.62 o 
 -10   0   2      178.14      251.80     20.98 o 
  -8   0   2      763.04      693.41     18.06 o 
  -6   0   2     6490.59     6223.73     78.87 o 
  -4   0   2     2876.36     2925.76     39.10 o 
  -2   0   2      462.99      480.10     13.35 o 
   0   0   2      963.90     1040.59     20.03 o 
   2   0   2    14769.04    13731.22    156.13 o 
   4   0   2        6.57        6.20      2.70 o 
   6   0   2     2014.44     2355.27     36.04 o 
   8   0   2      185.16      185.16     10.31 o 
  10   0   2      217.20      208.88     19.08 o 
 -11   1   2        2.81      -14.31      9.54 o 
 -10   1   2        0.84        3.34      7.42 o 
  -9   1   2      100.49      116.95      6.55 o 
  -8   1   2       26.59       24.38      4.03 o 
  -7   1   2      486.21      551.92     10.75 o 
  -6   1   2      159.77      146.61      5.69 o 
  -5   1   2     3080.23     3004.85     29.41 o 
  -4   1   2     1301.32     1358.57     15.20 o 
  -3   1   2      629.35      653.05      8.68 o 
  -2   1   2     4498.42     4750.02     40.17 o 
  -1   1   2       66.04       72.04      2.70 o 
   0   1   2     1388.69     1403.55     18.21 o 
   1   1   2     4562.52     4322.26     41.85 o 
   2   1   2    18010.02    18402.76    147.46 o 
   3   1   2     7767.50     7355.87     61.28 o 
   4   1   2       85.42       77.91      3.44 o 
   5   1   2     8586.26     9140.31     77.84 o 
   6   1   2     1088.95     1055.77     14.73 o 
   7   1   2      263.50      267.99      7.72 o 
   8   1   2       10.61        9.96      3.87 o 
   9   1   2       14.61       37.06      4.96 o 
  10   1   2      130.46      125.37      8.95 o 
  11   1   2        4.15       -7.01      8.11 o 
 -11   2   2        9.32       -9.94      7.63 o 
 -10   2   2       10.34       13.37      6.01 o 
  -9   2   2      121.82      113.71      7.99 o 
  -8   2   2       43.65       42.41      4.51 o 
  -7   2   2      938.58      914.98     13.97 o 
  -6   2   2       63.81       56.61      3.95 o 
  -5   2   2       45.84       58.70      3.87 o 
  -4   2   2      590.85      588.22     11.07 o 
  -3   2   2     4710.73     4394.07     38.50 o 
  -2   2   2      757.40      786.42     10.21 o 
  -1   2   2        0.01        4.29      1.35 o 
   0   2   2      890.53      837.49     11.79 o 
   1   2   2     3779.43     3764.10     36.90 o 
   2   2   2     3979.90     3846.06     33.02 o 
   3   2   2       86.43       76.32      3.03 o 
   4   2   2     2143.31     2263.43     22.38 o 
   5   2   2     5287.61     5552.32     49.58 o 
   6   2   2      265.30      310.26      8.32 o 
   7   2   2       26.40       59.56      4.94 o 
   8   2   2        0.00       -1.33      3.64 o 
   9   2   2        4.57        0.00      4.75 o 
  10   2   2       68.38       67.84      7.67 o 
  11   2   2        7.04        6.68     10.49 o 
 -11   3   2       30.67        6.20      7.42 o 
 -10   3   2      172.14      175.67      9.96 o 
  -9   3   2       37.21       26.98      5.61 o 
  -8   3   2      220.07      182.91      7.12 o 
  -7   3   2        4.33        2.69      2.89 o 
  -6   3   2      125.67       99.96      4.60 o 
  -5   3   2     3243.81     3372.87     32.50 o 
  -4   3   2       86.98       78.36      3.38 o 
  -3   3   2     1677.06     1631.72     16.50 o 
  -2   3   2     6224.08     6261.84     60.20 o 
  -1   3   2     7911.10     7588.13     88.01 o 
   0   3   2     9241.45     8769.18    111.12 o 
   1   3   2    30338.15    28832.40    268.64 o 
   2   3   2     3414.08     3420.85     30.38 o 
   3   3   2      235.13      220.30      4.44 o 
   4   3   2      974.10      903.51     11.50 o 
   5   3   2        4.54       15.87      2.66 o 
   6   3   2      805.26      832.06     12.67 o 
   7   3   2       61.10       77.57      4.91 o 
   8   3   2       79.95       69.12      5.60 o 
   9   3   2        0.58        1.27      6.14 o 
  10   3   2        5.59        7.31     10.64 o 
  11   3   2       47.36       42.92     13.35 o 
 -11   4   2       20.37        5.72     11.45 o 
 -10   4   2       35.08       30.03      6.24 o 
  -9   4   2        1.73       -1.25      4.65 o 
  -8   4   2       49.79       54.57      5.86 o 
  -7   4   2       43.43       66.67      4.44 o 
  -6   4   2      123.06      134.30      5.14 o 
  -5   4   2      706.69      654.73     10.26 o 
  -4   4   2      126.55      118.58      3.98 o 
  -3   4   2        4.73        1.21      2.89 o 
  -2   4   2     4283.13     3896.93     39.07 o 
  -1   4   2    20638.61    20109.03    188.33 o 
   0   4   2     2623.07     2853.10     28.64 o 
   1   4   2     7249.55     6886.88     51.32 o 
   2   4   2     6973.20     6671.50     56.22 o 
   3   4   2     1215.15     1224.07     13.15 o 
   4   4   2      647.95      704.18      9.66 o 
   5   4   2       47.30       73.77      3.84 o 
   6   4   2        4.36        4.35      2.66 o 
   7   4   2       60.19       49.55      4.55 o 
   8   4   2      480.00      400.57     11.15 o 
   9   4   2      941.59      893.78     28.98 o 
  10   4   2        9.99       -3.29      6.64 o 
  11   4   2       29.37        9.54     12.40 o 
 -11   5   2       56.37       58.49      9.37 o 
 -10   5   2       35.76       20.22      6.01 o 
  -9   5   2        7.80        0.70      4.89 o 
  -8   5   2      548.96      454.01     17.54 o 
  -7   5   2       61.58       74.71      4.62 o 
  -6   5   2       14.77        9.90      2.80 o 
  -5   5   2      132.54      134.97      4.82 o 
  -4   5   2        0.75        7.17      2.21 o 
  -3   5   2     1473.09     1515.11     17.64 o 
  -2   5   2      459.05      509.77      7.85 o 
  -1   5   2     1601.43     1452.21     14.35 o 
   0   5   2     2488.20     2484.81     20.25 o 
   1   5   2      588.46      519.00      6.68 o 
   2   5   2      113.96      179.90      5.64 o 
   3   5   2       31.95       54.93      2.59 o 
   4   5   2      491.24      490.60      7.82 o 
   5   5   2      435.49      532.25      8.87 o 
   6   5   2      356.64      369.75      7.97 o 
   7   5   2      383.34      370.34      8.95 o 
   8   5   2      461.12      493.16     13.35 o 
   9   5   2        0.40        5.25      6.74 o 
  10   5   2      251.48      249.40     22.89 o 
  11   5   2        5.56       15.97      7.73 o 
 -11   6   2        8.86        7.20      7.33 o 
 -10   6   2        4.49        2.67      6.64 o 
  -9   6   2      189.37      169.26      9.47 o 
  -8   6   2       10.44        8.64      6.28 o 
  -7   6   2      153.18      119.46      5.32 o 
  -6   6   2      250.22      159.51      5.39 o 
  -5   6   2       84.38       88.23      4.06 o 
  -4   6   2      993.21      981.96     11.82 o 
  -3   6   2      667.31      578.53      9.65 o 
  -2   6   2     8869.73     8579.11     81.86 o 
  -1   6   2       24.98       30.64      2.34 o 
   0   6   2     4314.27     4336.07     37.25 o 
   1   6   2     4664.94     4673.45     36.53 o 
   2   6   2      531.35      483.95      8.56 o 
   3   6   2      143.01      159.77      3.57 o 
   4   6   2      264.14      259.50      7.02 o 
   5   6   2      809.67      903.24     12.36 o 
   6   6   2      129.36      154.14      5.70 o 
   7   6   2      209.05      169.87      6.77 o 
   8   6   2      393.98      343.43     18.64 o 
   9   6   2        0.63        2.38     12.88 o 
  10   6   2       14.55       13.87      7.33 o 
  11   6   2       49.68       51.57      9.76 o 
 -11   7   2       34.27       43.14      8.94 o 
 -10   7   2       11.60        6.68     14.31 o 
  -9   7   2       24.79       19.51      7.33 o 
  -8   7   2      141.76      140.03      8.43 o 
  -7   7   2      253.20      250.53     10.72 o 
  -6   7   2     1595.92     1500.16     17.91 o 
  -5   7   2      985.84     1161.03     14.14 o 
  -4   7   2        3.42       26.82      2.40 o 
  -3   7   2     2193.38     2187.53     31.70 o 
  -2   7   2      411.11      405.21      6.20 o 
  -1   7   2     5159.63     5255.13     40.10 o 
   0   7   2     4649.78     4389.77     38.08 o 
   1   7   2      333.28      366.35      5.17 o 
   2   7   2     6743.35     6686.10     57.12 o 
   3   7   2     2743.60     2931.37     27.91 o 
   4   7   2      121.51      137.17      4.16 o 
   5   7   2     1944.82     1902.99     20.53 o 
   6   7   2     1338.10     1354.11     16.93 o 
   7   7   2      561.77      530.80     12.83 o 
   8   7   2       13.32       17.44      8.11 o 
   9   7   2       87.36      100.23     10.73 o 
  10   7   2      107.52      106.40     22.89 o 
  11   7   2        0.20        9.88      7.33 o 
 -11   8   2        6.35       11.25      8.01 o 
 -10   8   2       10.70        5.72      8.58 o 
  -9   8   2       19.82       11.36      7.33 o 
  -8   8   2      880.68      800.15     17.52 o 
  -7   8   2       27.13       16.69      4.70 o 
  -6   8   2      373.10      381.91      7.88 o 
  -5   8   2        3.63        5.07      2.43 o 
  -4   8   2      311.16      314.68      5.74 o 
  -3   8   2      156.81      214.62      8.09 o 
  -2   8   2     2115.37     2099.72     20.61 o 
  -1   8   2      615.31      574.90      6.80 o 
   0   8   2      776.95      788.83      9.30 o 
   1   8   2      815.21      690.58      8.03 o 
   2   8   2     3235.04     3072.15     28.58 o 
   3   8   2        1.36        3.82      1.86 o 
   4   8   2      496.28      454.43      7.34 o 
   5   8   2      323.07      311.96      8.95 o 
   6   8   2      445.82      410.27      8.26 o 
   7   8   2       13.07       -5.19      5.96 o 
   8   8   2       33.89       66.86      8.69 o 
   9   8   2       10.21       17.53      7.63 o 
  10   8   2        1.74       -4.31      7.06 o 
  11   8   2       14.47       19.42      8.25 o 
 -11   9   2       23.97       20.71     14.78 o 
 -10   9   2       32.00       33.34      8.41 o 
  -9   9   2       22.54       25.99      8.58 o 
  -8   9   2        1.62        2.81      6.38 o 
  -7   9   2      135.57      142.69      7.81 o 
  -6   9   2      571.06      580.39     12.57 o 
  -5   9   2       26.76       26.59      2.68 o 
  -4   9   2      846.83      927.48     14.89 o 
  -3   9   2      500.36      519.16     12.81 o 
  -2   9   2       52.65       54.50      3.57 o 
  -1   9   2       84.46       66.64      2.29 o 
   0   9   2      873.80      849.17     10.81 o 
   1   9   2     2166.23     2248.56     19.99 o 
   2   9   2     2273.92     2337.22     20.80 o 
   3   9   2      574.91      565.67      8.48 o 
   4   9   2     1177.43     1360.41     14.53 o 
   5   9   2      228.15      264.79      6.06 o 
   6   9   2       15.56       11.72      3.78 o 
   7   9   2      927.25      854.09     21.94 o 
   8   9   2      249.10      266.56     13.44 o 
   9   9   2       73.00       66.03      9.37 o 
  10   9   2        2.48        3.90      7.33 o 
  11   9   2       25.17       25.39      8.01 o 
 -11  10   2       20.52       38.84     24.80 o 
 -10  10   2       20.70       14.74      7.33 o 
  -9  10   2      129.34      103.60     10.44 o 
  -8  10   2       18.76        5.81      7.33 o 
  -7  10   2      535.02      457.53     15.75 o 
  -6  10   2        0.32       12.40      3.93 o 
  -5  10   2       53.55       54.44      4.13 o 
  -4  10   2      137.19      120.36      6.42 o 
  -3  10   2     1212.73     1319.87     19.38 o 
  -2  10   2      530.26      554.08      7.77 o 
  -1  10   2      162.83      215.35      4.09 o 
   0  10   2        0.01        3.17      2.58 o 
   1  10   2      129.07      140.63      3.76 o 
   2  10   2      632.39      588.62      8.31 o 
   3  10   2      916.24      878.85     14.61 o 
   4  10   2     3279.87     3635.33     30.57 o 
   5  10   2     1085.45     1247.18     14.73 o 
   6  10   2        3.70        8.39      5.02 o 
   7  10   2        9.02        5.40      5.96 o 
   8  10   2       13.24       25.47      9.54 o 
   9  10   2        1.04        1.29      6.64 o 
  10  10   2        7.94       12.44      7.73 o 
  11  10   2        0.18       -7.01      8.11 o 
 -10  11   2       10.35       10.37      7.56 o 
  -9  11   2      166.54      169.78     12.76 o 
  -8  11   2       89.19       94.44     16.21 o 
  -7  11   2      317.29      295.22     13.14 o 
  -6  11   2      466.49      508.63     12.05 o 
  -5  11   2        6.87        9.92      3.21 o 
  -4  11   2     2414.31     2635.90     30.87 o 
  -3  11   2     2486.60     2487.35     30.73 o 
  -2  11   2        8.71        4.66      1.55 o 
  -1  11   2      214.63      206.55      4.27 o 
   0  11   2     1749.88     1874.12     15.67 o 
   1  11   2      949.77      953.90     21.74 o 
   2  11   2      963.98      888.03     10.30 o 
   3  11   2       33.07       22.14      4.88 o 
   4  11   2      885.99      885.38     11.95 o 
   5  11   2      413.31      415.90     13.44 o 
   6  11   2        8.76       18.46      5.70 o 
   7  11   2      289.64      313.91     14.49 o 
   8  11   2        0.13       -4.10      6.64 o 
   9  11   2       28.02       16.37      9.54 o 
  10  11   2       16.32       21.15      7.73 o 
 -10  12   2        4.38        6.50      7.33 o 
  -9  12   2       11.73        3.82      7.06 o 
  -8  12   2      697.44      685.87     21.17 o 
  -7  12   2      334.43      289.23     13.72 o 
  -6  12   2      544.56      600.51     17.50 o 
  -5  12   2      506.56      523.63     11.08 o 
  -4  12   2      966.19      944.50     25.57 o 
  -3  12   2     5869.61     6029.00     64.11 o 
  -2  12   2      679.97      678.74     10.49 o 
  -1  12   2     3031.56     3203.02     24.89 o 
   0  12   2     1213.45     1263.55     11.77 o 
   1  12   2        0.15        1.71      1.70 o 
   2  12   2     2783.22     2878.95     25.74 o 
   3  12   2       35.45       48.09      4.80 o 
   4  12   2      287.32      279.99      6.35 o 
   5  12   2      630.80      642.01     16.82 o 
   6  12   2     1185.61     1024.88     23.58 o 
   7  12   2      519.93      452.96     22.41 o 
   8  12   2      890.80      892.03     24.61 o 
   9  12   2        6.51       -4.08     17.17 o 
  10  12   2        0.34       -1.59      7.06 o 
 -10  13   2       34.30       36.94      8.69 o 
  -9  13   2        0.91       -1.17      9.06 o 
  -8  13   2      127.82      103.01     10.31 o 
  -7  13   2      853.32      811.80     22.53 o 
  -6  13   2       49.11       53.27      7.06 o 
  -5  13   2      302.83      320.55     18.12 o 
  -4  13   2     1083.67     1029.38     15.86 o 
  -3  13   2     3081.92     3271.38     39.16 o 
  -2  13   2     1871.38     1760.96     18.85 o 
  -1  13   2      365.19      380.58      9.24 o 
   0  13   2       15.55       14.38      1.86 o 
   1  13   2      727.19      665.22      9.11 o 
   2  13   2      200.97      185.19      7.33 o 
   3  13   2     1259.26     1391.63     14.96 o 
   4  13   2      348.94      341.21     13.21 o 
   5  13   2     1008.05     1061.18     22.90 o 
   6  13   2      195.15      219.24     11.41 o 
   7  13   2       95.74      102.56     10.05 o 
   8  13   2      195.04      170.68     12.08 o 
   9  13   2       20.37        3.03      7.33 o 
  10  13   2       51.87       62.26     10.05 o 
 -10  14   2        7.20        4.77      7.42 o 
  -9  14   2      200.19      196.29     13.04 o 
  -8  14   2        2.05       -7.13     11.92 o 
  -7  14   2       29.56       33.56      8.01 o 
  -6  14   2      157.86      123.51     25.28 o 
  -5  14   2      384.96      372.48     19.55 o 
  -4  14   2     1694.06     1656.83     20.00 o 
  -3  14   2     1105.55     1082.01     18.41 o 
  -2  14   2      177.06      154.94      4.88 o 
  -1  14   2      851.39      788.96      9.41 o 
   0  14   2      439.52      438.23      6.25 o 
   1  14   2      612.98      588.71      8.73 o 
   2  14   2     6592.63     6880.18     55.26 o 
   3  14   2     1652.14     1524.10     37.60 o 
   4  14   2      912.92      935.96     23.31 o 
   5  14   2       54.19       46.80      5.67 o 
   6  14   2     1407.19     1355.71     28.30 o 
   7  14   2       36.94       54.14     11.45 o 
   8  14   2      170.60      184.43     15.74 o 
   9  14   2       47.19       39.81     11.92 o 
  10  14   2        4.52       19.81      8.69 o 
 -10  15   2        3.30       -0.26      7.33 o 
  -9  15   2       18.45       10.74     16.69 o 
  -8  15   2       23.31       20.89     12.88 o 
  -7  15   2      325.41      289.22     14.79 o 
  -6  15   2     2038.84     1865.70     35.77 o 
  -5  15   2      177.41      169.41     10.12 o 
  -4  15   2     1904.58     1889.79     27.61 o 
  -3  15   2        0.08        3.58      3.66 o 
  -2  15   2      279.49      362.14      6.78 o 
  -1  15   2     1587.82     1493.89     14.22 o 
   0  15   2     3806.67     3938.69     30.37 o 
   1  15   2     1450.87     1532.61     16.28 o 
   2  15   2     3960.35     3883.83     46.64 o 
   3  15   2      204.22      219.79      7.33 o 
   4  15   2      259.78      251.03     16.68 o 
   5  15   2       12.57        3.28      4.20 o 
   6  15   2      898.12      879.80     22.90 o 
   7  15   2       73.75       91.27     10.05 o 
   8  15   2      166.20      179.51     12.46 o 
   9  15   2       90.88      115.41     12.08 o 
  10  15   2       77.35       94.54     12.08 o 
 -10  16   2        7.27       -0.48     10.97 o 
  -9  16   2       15.63       10.67      7.33 o 
  -8  16   2       19.86       14.31      7.42 o 
  -7  16   2      331.85      280.94     24.80 o 
  -6  16   2       26.71       28.90     11.45 o 
  -5  16   2       37.14       32.81     14.78 o 
  -4  16   2       70.79       80.71      7.33 o 
  -3  16   2      814.14      880.25     16.53 o 
  -2  16   2     2896.70     2919.31     41.75 o 
  -1  16   2     2577.96     2611.51     22.10 o 
   0  16   2      346.71      324.47      5.80 o 
   1  16   2        6.13       12.47      2.43 o 
   2  16   2      416.55      464.27     10.23 o 
   3  16   2       65.40       50.73      5.01 o 
   4  16   2        2.88       13.12      5.30 o 
   5  16   2      637.77      617.62     15.15 o 
   6  16   2      209.38      224.01     13.14 o 
   7  16   2        9.96       19.86      7.33 o 
   8  16   2       24.62       23.73      8.01 o 
   9  16   2       11.33        2.86      7.42 o 
  10  16   2       14.46       11.56      8.41 o 
 -10  17   2        0.14       -5.23     11.45 o 
  -9  17   2        0.26        4.68      7.33 o 
  -8  17   2        1.11       -9.54      9.06 o 
  -7  17   2        2.49        5.31      6.87 o 
  -6  17   2       27.52       23.01     11.92 o 
  -5  17   2      482.43      486.95     34.34 o 
  -4  17   2       40.80       20.16      4.80 o 
  -3  17   2       20.06        9.16      3.95 o 
  -2  17   2     1648.43     1538.87     18.45 o 
  -1  17   2      476.86      510.80      7.49 o 
   0  17   2      155.06      154.85      4.26 o 
   1  17   2      142.37      150.41      5.03 o 
   2  17   2     1200.46     1170.88     15.20 o 
   3  17   2       26.71       39.90      4.59 o 
   4  17   2      688.02      700.38     13.81 o 
   5  17   2       44.22       51.91      6.42 o 
   6  17   2       70.99       50.19      8.41 o 
   7  17   2       90.31       91.76     10.31 o 
   8  17   2       39.84       21.24      7.33 o 
   9  17   2       12.89       28.98      8.69 o 
  10  17   2       17.27       17.13      9.09 o 
  -9  18   2       25.38       38.47     10.49 o 
  -8  18   2       22.65        4.41     12.40 o 
  -7  18   2      116.66       82.04     12.40 o 
  -6  18   2       38.41       41.07     18.60 o 
  -5  18   2       30.65       32.70      6.64 o 
  -4  18   2      117.09      102.38      7.72 o 
  -3  18   2       81.43      100.00      5.98 o 
  -2  18   2        0.51        1.61      4.08 o 
  -1  18   2      481.97      522.08      7.66 o 
   0  18   2        7.23        6.36      1.92 o 
   1  18   2      416.39      425.06      7.89 o 
   2  18   2       25.12       25.73      2.97 o 
   3  18   2      207.10      244.19      8.09 o 
   4  18   2      245.19      239.85      8.54 o 
   5  18   2       66.18       37.43      6.56 o 
   6  18   2      694.25      618.05     19.82 o 
   7  18   2        0.00       -0.65      6.38 o 
   8  18   2       39.11       34.34      8.77 o 
   9  18   2       17.57       12.40     10.49 o 
  -9  19   2       19.21       16.79      8.25 o 
  -8  19   2       38.43       28.92      8.25 o 
  -7  19   2        9.37        0.48      6.07 o 
  -6  19   2       28.81       21.46      6.74 o 
  -5  19   2       61.79       56.66      7.73 o 
  -4  19   2      981.76     1032.00     23.16 o 
  -3  19   2        2.35        4.37      3.59 o 
  -2  19   2      184.55      209.19      7.67 o 
  -1  19   2     1260.56     1213.14     13.08 o 
   0  19   2       43.83       43.82      3.00 o 
   1  19   2      743.23      779.41     11.25 o 
   2  19   2       51.83       51.43      4.50 o 
   3  19   2      109.50      134.72      6.63 o 
   4  19   2      125.87      108.95      6.75 o 
   5  19   2       24.73       29.60      5.48 o 
   6  19   2       12.26        7.43     12.88 o 
   7  19   2        3.72       -2.51      6.68 o 
   8  19   2       22.09       23.45      8.01 o 
   9  19   2       36.39       38.66     13.83 o 
  -9  20   2       39.21       15.10      8.01 o 
  -8  20   2       11.76        0.69      7.33 o 
  -7  20   2       10.40       16.62      7.06 o 
  -6  20   2        0.09       -6.12      5.70 o 
  -5  20   2       48.00       74.10      7.55 o 
  -4  20   2      471.96      447.98     13.41 o 
  -3  20   2     2024.02     1832.90     24.84 o 
  -2  20   2        3.85        2.86      3.47 o 
  -1  20   2      321.73      337.65      6.52 o 
   0  20   2      644.15      626.41      8.80 o 
   1  20   2       70.19       76.93      4.11 o 
   2  20   2        1.26        1.84      3.24 o 
   3  20   2       41.65       70.91      5.78 o 
   4  20   2       16.83        8.64      4.21 o 
   5  20   2        9.69        9.93      4.92 o 
   6  20   2      183.02      170.16     13.62 o 
   7  20   2        9.05        9.72      7.06 o 
   8  20   2       39.64       59.57      9.37 o 
   9  20   2        0.95       24.59      9.09 o 
  -9  21   2        8.87        1.04      7.33 o 
  -8  21   2       44.80       42.80      8.69 o 
  -7  21   2        9.15       -0.76      6.64 o 
  -6  21   2       71.39       81.62      9.44 o 
  -5  21   2       34.87       25.11      6.69 o 
  -4  21   2      174.85      161.61      8.50 o 
  -3  21   2       20.05       27.77      4.72 o 
  -2  21   2      182.64      179.51      7.47 o 
  -1  21   2       11.42        8.27      3.53 o 
   0  21   2       32.92       38.03      3.60 o 
   1  21   2       20.89       21.69      4.55 o 
   2  21   2       38.74       40.08      7.58 o 
   3  21   2      242.54      270.54      9.31 o 
   4  21   2       66.42       64.61      6.14 o 
   5  21   2       93.53       87.16     12.36 o 
   6  21   2        2.38        2.29      5.17 o 
   7  21   2      116.95      120.92     11.41 o 
   8  21   2       15.68        9.33     17.17 o 
   9  21   2        2.07        4.29      8.01 o 
  -9  22   2       20.88       16.44      8.41 o 
  -8  22   2        1.88       -3.00      6.87 o 
  -7  22   2       81.61       68.47     10.01 o 
  -6  22   2       97.20       93.54     10.05 o 
  -5  22   2      232.21      221.86     14.70 o 
  -4  22   2      265.50      263.14     10.28 o 
  -3  22   2      609.26      621.70     13.92 o 
  -2  22   2       27.37       39.98      5.05 o 
  -1  22   2     1291.55     1221.58     18.33 o 
   0  22   2       17.61       24.56      3.16 o 
   1  22   2      523.26      505.54     12.26 o 
   2  22   2       84.63      109.05      6.40 o 
   3  22   2       40.87       27.37      4.92 o 
   4  22   2      396.80      370.72     11.18 o 
   5  22   2        4.92        6.62      5.92 o 
   6  22   2      127.40       87.59      7.68 o 
   7  22   2        0.17        4.01      8.50 o 
   8  22   2       81.69       80.04     10.44 o 
   9  22   2       38.00       48.65     10.12 o 
  -8  23   2        8.33       -2.28     13.35 o 
  -7  23   2       81.67       56.68      9.44 o 
  -6  23   2      172.41      159.88     15.26 o 
  -5  23   2      187.84      221.48     10.28 o 
  -4  23   2      139.55      145.62      8.33 o 
  -3  23   2       69.22       67.98      6.54 o 
  -2  23   2      934.23      948.49     16.88 o 
  -1  23   2      144.23      146.35      9.02 o 
   0  23   2      203.52      227.87     10.21 o 
   1  23   2      132.35      145.07      7.13 o 
   2  23   2        0.80       -1.46      4.96 o 
   3  23   2      302.94      283.50     11.49 o 
   4  23   2      129.79      133.92      7.85 o 
   5  23   2        5.14        3.82      4.84 o 
   6  23   2       49.90       48.52      6.74 o 
   7  23   2        4.40        0.09      5.67 o 
   8  23   2        0.08        5.14      7.56 o 
  -8  24   2        0.38        6.05      7.56 o 
  -7  24   2        2.89        2.15      6.64 o 
  -6  24   2       27.04       22.10      9.54 o 
  -5  24   2      256.60      241.23     10.93 o 
  -4  24   2      124.38      104.93      7.60 o 
  -3  24   2      260.56      230.06      9.46 o 
  -2  24   2     1456.42     1428.07     21.77 o 
  -1  24   2      337.93      340.82     12.38 o 
   0  24   2       14.90       10.13      5.76 o 
   1  24   2       18.70       19.04      4.78 o 
   2  24   2      204.75      196.04     15.42 o 
   3  24   2        3.16       -5.75      7.57 o 
   4  24   2        0.66       -1.19      5.51 o 
   5  24   2       41.65       40.94      6.35 o 
   6  24   2        1.15        2.19      5.39 o 
   7  24   2        3.51        3.99      6.17 o 
   8  24   2        0.87        1.52      6.37 o 
  -8  25   2        1.98        2.42      8.01 o 
  -7  25   2        2.02       -5.77      6.64 o 
  -6  25   2      150.19      149.00     10.62 o 
  -5  25   2      185.16      166.46      9.48 o 
  -4  25   2      175.84      147.80      8.79 o 
  -3  25   2       44.55       55.44      6.40 o 
  -2  25   2      702.62      728.76     18.61 o 
  -1  25   2     1736.61     1663.49     28.73 o 
   0  25   2       13.22        3.62      9.54 o 
   1  25   2     1228.12     1161.63     23.23 o 
   2  25   2      476.80      449.29     12.34 o 
   3  25   2        0.41       -0.28      4.26 o 
   4  25   2      192.55      184.00      9.37 o 
   5  25   2      170.93      158.44      9.15 o 
   6  25   2       52.26       69.30      8.58 o 
   7  25   2       41.98       59.26     11.44 o 
   8  25   2        0.58       15.28      7.12 o 
  -7  26   2       24.55       29.16      7.67 o 
  -6  26   2       47.08       30.97      7.43 o 
  -5  26   2        4.94        8.76      5.57 o 
  -4  26   2      135.27      149.41      9.64 o 
  -3  26   2       25.42       26.06      5.34 o 
  -2  26   2      235.55      241.39     12.12 o 
  -1  26   2       89.04      102.48     10.69 o 
   0  26   2      623.66      577.23     23.58 o 
   1  26   2       58.70       63.15      7.33 o 
   2  26   2      358.14      366.93     11.51 o 
   3  26   2        1.37       -3.25      4.59 o 
   4  26   2       94.74       53.41      6.88 o 
   5  26   2       72.37       67.58      7.27 o 
   6  26   2       41.38       38.57      6.57 o 
   7  26   2        0.24        0.75      6.31 o 
  -7  27   2       39.73       42.33      8.03 o 
  -6  27   2        5.75       14.34      6.90 o 
  -5  27   2      104.30      121.89      9.07 o 
  -4  27   2      167.58      166.26     10.41 o 
  -3  27   2      100.39       87.47      9.17 o 
  -2  27   2       20.70       25.68      6.53 o 
  -1  27   2      323.75      347.68     19.14 o 
   0  27   2       24.69       48.70     10.44 o 
   1  27   2       87.99       91.56     12.46 o 
   2  27   2       10.91       -3.42      5.65 o 
   3  27   2       33.89       22.79      8.40 o 
   4  27   2        3.14       -2.18      4.92 o 
   5  27   2       21.82       20.65      6.13 o 
   6  27   2       36.52       39.56      6.85 o 
   7  27   2       14.74       14.31      7.42 o 
  -7  28   2       10.56       14.62      7.25 o 
  -6  28   2       48.75       29.60      8.31 o 
  -5  28   2      109.23      146.40      9.55 o 
  -4  28   2      187.71      162.76      9.77 o 
  -3  28   2        0.69        1.08      5.93 o 
  -2  28   2      268.76      230.58     12.25 o 
  -1  28   2       63.19       86.53     12.08 o 
   0  28   2        0.04      -10.59      7.06 o 
   1  28   2      241.87      229.56     16.86 o 
   2  28   2        0.31       -5.59      5.55 o 
   3  28   2      168.34      166.71      9.10 o 
   4  28   2        5.50        1.15      5.05 o 
   5  28   2        0.37       -7.16      4.77 o 
   6  28   2        8.87        9.18      6.03 o 
   7  28   2        0.00        5.61      6.73 o 
  -6  29   2        0.51       -0.46      7.08 o 
  -5  29   2       63.82       59.08      7.67 o 
  -4  29   2       15.82       16.88      7.00 o 
  -3  29   2       78.42       83.39     12.27 o 
  -2  29   2       47.03       47.10      7.41 o 
  -1  29   2       39.72       45.07     11.11 o 
   0  29   2        2.33        3.82      8.77 o 
   1  29   2       20.44        9.64      8.94 o 
   2  29   2      263.74      236.80     17.50 o 
   3  29   2       94.82       95.73      9.25 o 
   4  29   2        0.09        3.33      5.14 o 
   5  29   2       16.08       23.79      6.13 o 
   6  29   2       11.22        7.67      6.26 o 
  -6  30   2        0.57        7.00      6.90 o 
  -5  30   2       63.06       71.07      9.82 o 
  -4  30   2       19.28       17.20      7.35 o 
  -3  30   2       62.31       71.81      8.63 o 
  -2  30   2       48.38       45.68     11.47 o 
  -1  30   2       32.07       52.89     11.79 o 
   0  30   2       14.71       12.79      9.76 o 
   1  30   2       20.03       20.98     10.12 o 
   2  30   2       65.01       60.66     12.14 o 
   3  30   2        5.00        4.89      5.92 o 
   4  30   2       20.38       13.38      5.54 o 
   5  30   2        4.89        0.63      6.43 o 
   6  30   2        2.99       -1.29      7.02 o 
  -5  31   2        3.10        0.20      6.86 o 
  -4  31   2      171.93      204.57     13.17 o 
  -3  31   2       69.84       79.23     20.47 o 
  -2  31   2       37.05       31.95     11.47 o 
  -1  31   2        8.27       -0.71      9.09 o 
   0  31   2       21.75       22.41     10.12 o 
   1  31   2       25.63       21.44     18.60 o 
   2  31   2        6.90       -2.38      9.06 o 
   3  31   2       12.17       16.67     16.69 o 
   4  31   2        0.25       -2.68      6.24 o 
   5  31   2       24.66       27.98      6.71 o 
  -4  32   2        6.31       11.01      7.33 o 
  -3  32   2       39.90       41.49     12.14 o 
  -2  32   2        4.44       10.06     10.44 o 
  -1  32   2        7.42       -0.32     11.45 o 
   0  32   2        6.38        5.36      9.76 o 
   1  32   2        0.89       -3.20      8.41 o 
   2  32   2        6.68       -6.64      9.09 o 
   3  32   2        8.03       29.90     10.73 o 
   4  32   2        1.78       -2.39      6.33 o 
  -4  33   2       23.73       31.35      8.54 o 
  -3  33   2       93.63       93.85     21.94 o 
  -2  33   2       33.21       46.48     12.46 o 
  -1  33   2       38.04       44.17     11.79 o 
   0  33   2        0.04        4.93      9.76 o 
   1  33   2       10.34       14.27      9.76 o 
   2  33   2        5.89        3.99      9.37 o 
   3  33   2        3.83       -7.21     13.35 o 
   4  33   2       10.70       -5.72      9.44 o 
  -3  34   2       19.69       14.39     12.08 o 
  -2  34   2        3.21        3.78     10.31 o 
  -1  34   2        3.61       -3.85      9.76 o 
   0  34   2        0.95      -12.14      8.09 o 
   1  34   2        9.15       10.62     10.05 o 
   2  34   2        0.89       -1.80     11.92 o 
   3  34   2       18.88       19.08     11.47 o 
  -1  35   2        2.32       -1.84     11.92 o 
   0  35   2       10.80       12.40     10.79 o 
   1  35   2        1.36        6.76     14.78 o 
 -11   0   3        0.05       -6.68     10.49 o 
  -9   0   3      633.60      702.29     19.42 o 
  -7   0   3      724.09      707.61     17.11 o 
  -5   0   3     3252.27     3336.95     45.80 o 
  -3   0   3    17650.57    17999.83    205.36 o 
  -1   0   3    32878.41    30868.66    495.02 o 
   1   0   3     4285.35     4479.03     53.95 o 
   3   0   3     1643.32     1680.81     32.91 o 
   5   0   3     9958.64    10399.10    124.43 o 
   7   0   3      173.86      193.40     10.01 o 
   9   0   3        0.52       -0.67      5.70 o 
  11   0   3        0.99        0.95     10.49 o 
 -11   1   3       18.37       14.78      8.09 o 
 -10   1   3      596.37      572.56     20.20 o 
  -9   1   3      208.74      237.78      8.48 o 
  -8   1   3      530.01      493.14     10.84 o 
  -7   1   3     1324.28     1186.72     16.46 o 
  -6   1   3      256.15      270.72      8.67 o 
  -5   1   3       40.55       56.49      3.73 o 
  -4   1   3     1674.55     1629.94     17.62 o 
  -3   1   3     5260.92     5031.55     45.43 o 
  -2   1   3     1497.55     1499.00     21.24 o 
  -1   1   3    20183.44    20126.62    227.96 o 
   0   1   3    10566.30    10414.43     84.65 o 
   1   1   3     5296.12     5356.50     44.82 o 
   2   1   3     1133.26     1090.22     11.80 o 
   3   1   3      254.74      245.39      5.11 o 
   4   1   3     2580.87     2730.03     26.58 o 
   5   1   3     1092.15     1049.83     14.16 o 
   6   1   3      158.55      175.70      8.18 o 
   7   1   3      101.59      107.44      8.85 o 
   8   1   3      231.50      224.85      7.96 o 
   9   1   3       13.95       21.40      4.60 o 
  10   1   3       43.69       36.94      7.71 o 
  11   1   3       15.94       -7.63      9.54 o 
 -11   2   3        0.08        6.76      7.33 o 
 -10   2   3        0.79       14.00      7.27 o 
  -9   2   3       56.45       81.26      9.26 o 
  -8   2   3       12.05        9.86      4.41 o 
  -7   2   3        4.89        9.41      3.29 o 
  -6   2   3     1415.90     1399.44     17.45 o 
  -5   2   3     1415.41     1418.18     16.97 o 
  -4   2   3      418.50      384.78      7.24 o 
  -3   2   3     3888.06     3836.03     34.55 o 
  -2   2   3     5831.96     5649.40     55.24 o 
  -1   2   3     7029.67     6849.59     80.59 o 
   0   2   3      849.05      803.01     10.27 o 
   1   2   3    20999.44    21289.88    170.47 o 
   2   2   3     7143.25     7452.60     61.99 o 
   3   2   3     5765.32     5442.48     46.97 o 
   4   2   3      275.43      330.16      9.64 o 
   5   2   3     3245.92     3288.20     31.93 o 
   6   2   3      228.88      201.31      6.37 o 
   7   2   3        0.16       -5.15      3.58 o 
   8   2   3       21.27       10.69      4.03 o 
   9   2   3       56.06       63.15      6.92 o 
  10   2   3       29.79       20.75      6.37 o 
  11   2   3        8.43       -5.72     10.49 o 
 -11   3   3       28.93       26.63      8.69 o 
 -10   3   3       24.24       24.22      6.42 o 
  -9   3   3       76.46       74.44      7.65 o 
  -8   3   3       17.00       19.70      3.72 o 
  -7   3   3      247.05      256.04      7.54 o 
  -6   3   3       95.38       80.87      4.35 o 
  -5   3   3        0.47        0.28      3.58 o 
  -4   3   3     1956.39     1883.42     22.58 o 
  -3   3   3       17.33       20.99      4.13 o 
  -2   3   3     2202.52     2039.72     34.50 o 
  -1   3   3      290.32      352.94      6.23 o 
   0   3   3    11193.79    10587.39     99.49 o 
   1   3   3     1364.22     1326.01     13.34 o 
   2   3   3     5448.83     5677.48     43.15 o 
   3   3   3      340.46      326.56      5.95 o 
   4   3   3        8.87        0.95      2.20 o 
   5   3   3       73.71       69.21      4.03 o 
   6   3   3      391.17      399.30      8.50 o 
   7   3   3       53.95       63.23      4.51 o 
   8   3   3      133.54      143.75      6.85 o 
   9   3   3        5.48        9.78      5.30 o 
  10   3   3      106.14      117.37     10.73 o 
  11   3   3        0.57      -15.26     10.49 o 
 -11   4   3        5.38        8.58     11.45 o 
 -10   4   3       84.21       75.16      7.99 o 
  -9   4   3        1.36        4.77      4.89 o 
  -8   4   3        8.71        4.40      4.57 o 
  -7   4   3      154.48      153.40      6.01 o 
  -6   4   3      131.24      112.11      7.70 o 
  -5   4   3     1363.64     1438.21     16.83 o 
  -4   4   3       27.88       24.12      2.72 o 
  -3   4   3       45.93       53.15      3.31 o 
  -2   4   3       18.45       12.23      3.34 o 
  -1   4   3     6620.03     6450.13     76.20 o 
   0   4   3      202.25      155.68      5.35 o 
   1   4   3        1.13        4.05      1.43 o 
   2   4   3      246.13      219.78      3.81 o 
   3   4   3     3055.52     3089.76     28.46 o 
   4   4   3      392.94      414.27      9.22 o 
   5   4   3     1831.11     1899.32     20.90 o 
   6   4   3      322.86      349.58      8.02 o 
   7   4   3       79.89      125.23      5.83 o 
   8   4   3      472.29      464.00     16.38 o 
   9   4   3        0.23       -5.72      5.05 o 
  10   4   3      228.49      238.38     13.72 o 
  11   4   3       11.27       31.48     13.35 o 
 -11   5   3        0.00       -8.18      7.15 o 
 -10   5   3       48.99       45.21      6.92 o 
  -9   5   3       41.73       37.81      7.72 o 
  -8   5   3       64.49       63.70      8.95 o 
  -7   5   3      162.88      137.00      5.81 o 
  -6   5   3        1.65        4.94      2.56 o 
  -5   5   3       24.75       28.33      2.96 o 
  -4   5   3      990.25     1051.41     14.85 o 
  -3   5   3     1303.12     1351.08     16.94 o 
  -2   5   3      298.34      339.07      6.45 o 
  -1   5   3      581.76      556.45      8.39 o 
   0   5   3     1068.37     1054.03     11.20 o 
   1   5   3      925.97      853.04     10.11 o 
   2   5   3     1217.41     1291.26     12.22 o 
   3   5   3       44.08       59.21      3.54 o 
   4   5   3      583.07      540.00     11.61 o 
   5   5   3       65.87       40.85      3.29 o 
   6   5   3       27.37       20.23      3.15 o 
   7   5   3       93.02      105.63      5.48 o 
   8   5   3        8.02       10.95      5.12 o 
   9   5   3      177.58      197.60     12.46 o 
  10   5   3        1.68       -7.15      6.64 o 
  11   5   3       12.78        7.38      7.56 o 
 -11   6   3       50.93       68.30     10.05 o 
 -10   6   3        6.03        7.89      8.11 o 
  -9   6   3      166.67      209.09     13.76 o 
  -8   6   3      143.30      146.78      8.22 o 
  -7   6   3      294.71      245.42      9.27 o 
  -6   6   3        0.16        3.03      2.56 o 
  -5   6   3     2739.48     2617.67     26.47 o 
  -4   6   3        1.88        3.02      1.89 o 
  -3   6   3     2535.38     2552.05     28.11 o 
  -2   6   3     1330.62     1430.47     17.34 o 
  -1   6   3     1784.23     1783.53     17.70 o 
   0   6   3      516.47      464.49      6.10 o 
   1   6   3      189.23      168.60      3.57 o 
   2   6   3     1601.20     1599.12     16.77 o 
   3   6   3     7598.07     7506.99     57.16 o 
   4   6   3       39.90       53.17      3.15 o 
   5   6   3      291.35      272.75      6.55 o 
   6   6   3       28.93       22.01      2.96 o 
   7   6   3        6.05       -2.14      3.65 o 
   8   6   3      364.26      425.02     26.23 o 
   9   6   3      126.40      181.55     12.35 o 
  10   6   3        5.27        7.36      6.87 o 
  11   6   3       33.72       41.97      8.94 o 
 -11   7   3       36.50       36.16      8.94 o 
 -10   7   3       30.47       32.36     15.26 o 
  -9   7   3      261.46      257.40     15.71 o 
  -8   7   3     2138.29     1845.24     31.11 o 
  -7   7   3      486.75      418.64     11.49 o 
  -6   7   3       84.66       92.39      4.55 o 
  -5   7   3      135.31      139.91      4.91 o 
  -4   7   3     1153.48     1093.33     13.27 o 
  -3   7   3      212.78      229.67      5.89 o 
  -2   7   3     1089.94     1113.37     20.51 o 
  -1   7   3      113.63      132.08      4.41 o 
   0   7   3      181.25      147.37      3.45 o 
   1   7   3     1825.64     1689.79     15.96 o 
   2   7   3     1660.40     1700.14     15.96 o 
   3   7   3      814.57      885.16      9.74 o 
   4   7   3     4311.75     4423.46     39.95 o 
   5   7   3       49.63       43.86      3.46 o 
   6   7   3      992.03     1105.11     14.94 o 
   7   7   3       10.14        4.13      4.41 o 
   8   7   3       11.01       33.27      8.11 o 
   9   7   3       45.21       58.38      8.94 o 
  10   7   3       97.16       98.47     17.17 o 
  11   7   3       14.50       28.08      8.94 o 
 -11   8   3       13.83        6.39      7.56 o 
 -10   8   3        2.44       11.97      7.33 o 
  -9   8   3      487.73      483.19     17.38 o 
  -8   8   3      462.97      472.69     13.35 o 
  -7   8   3      582.94      562.69     13.35 o 
  -6   8   3      350.55      414.76     12.07 o 
  -5   8   3      275.94      269.17      6.18 o 
  -4   8   3     1924.70     1960.20     20.53 o 
  -3   8   3      653.46      737.92     17.17 o 
  -2   8   3     3018.24     3020.67     28.46 o 
  -1   8   3       14.77       28.67      1.89 o 
   0   8   3       53.75       48.45      2.06 o 
   1   8   3     3623.59     3405.22     28.25 o 
   2   8   3       99.48       84.20      4.84 o 
   3   8   3      690.98      691.45      8.24 o 
   4   8   3        8.45        4.29      2.48 o 
   5   8   3     3166.88     2992.06     29.52 o 
   6   8   3      888.98      926.58     13.58 o 
   7   8   3      145.20      121.09     21.94 o 
   8   8   3      276.16      293.10     14.79 o 
   9   8   3        5.73        4.63     12.88 o 
  10   8   3      121.92      144.04     12.35 o 
  11   8   3       19.26       25.64      8.41 o 
 -11   9   3        3.81       26.96      8.46 o 
 -10   9   3       76.86       70.53      9.76 o 
  -9   9   3       19.08       35.73      7.76 o 
  -8   9   3        1.36       11.22      7.06 o 
  -7   9   3       69.33       63.75      6.01 o 
  -6   9   3      435.26      473.35     11.63 o 
  -5   9   3       10.75       12.36      2.47 o 
  -4   9   3      727.75      767.34     10.21 o 
  -3   9   3     1157.90     1231.47     16.00 o 
  -2   9   3      232.22      244.57      5.53 o 
  -1   9   3     1538.66     1471.59     25.09 o 
   0   9   3      355.42      360.88      5.00 o 
   1   9   3        1.29       -0.26      1.41 o 
   2   9   3     1498.77     1491.93     14.77 o 
   3   9   3      744.78      733.24      8.81 o 
   4   9   3      467.47      487.21      8.28 o 
   5   9   3        6.17       12.05      2.66 o 
   6   9   3      277.69      286.01      8.65 o 
   7   9   3       12.53        1.91      5.96 o 
   8   9   3      181.69      182.85     17.17 o 
   9   9   3      216.55      242.58     14.39 o 
  10   9   3        0.07        3.64      7.33 o 
  11   9   3       14.67       26.87      9.62 o 
 -10  10   3        0.01        6.45      7.06 o 
  -9  10   3      262.80      262.29     14.39 o 
  -8  10   3      344.70      379.70     20.51 o 
  -7  10   3       89.72       95.50      6.73 o 
  -6  10   3      591.39      620.92     17.98 o 
  -5  10   3       14.16        5.28      2.10 o 
  -4  10   3       82.27       76.08      3.72 o 
  -3  10   3       39.30       34.21      4.75 o 
  -2  10   3      373.57      341.07      6.88 o 
  -1  10   3       88.33       95.13      4.74 o 
   0  10   3     2500.69     2371.08     19.09 o 
   1  10   3       70.25       55.31      2.76 o 
   2  10   3     1163.35     1122.14     12.40 o 
   3  10   3      234.52      233.57      7.85 o 
   4  10   3      210.40      228.13      5.00 o 
   5  10   3      956.30      967.47     15.57 o 
   6  10   3     1469.37     1620.31     55.80 o 
   7  10   3      103.81      122.85     10.49 o 
   8  10   3       19.67       16.69      7.42 o 
   9  10   3        0.81       -6.63      6.38 o 
  10  10   3        3.48        4.25      7.33 o 
 -10  11   3       13.78       24.49      8.41 o 
  -9  11   3        0.01        6.59     11.92 o 
  -8  11   3      347.21      404.09     24.80 o 
  -7  11   3        0.57        9.22      7.15 o 
  -6  11   3      157.57      152.89      7.28 o 
  -5  11   3       24.65       13.35      3.46 o 
  -4  11   3     2933.96     3047.12     64.68 o 
  -3  11   3     9752.50    10123.66    119.39 o 
  -2  11   3     3169.52     3143.28     30.04 o 
  -1  11   3       76.58       67.43      2.86 o 
   0  11   3       57.19       45.86      2.30 o 
   1  11   3       33.84       49.15      2.58 o 
   2  11   3      901.98      908.26     10.87 o 
   3  11   3       36.93       44.99      3.15 o 
   4  11   3     1197.59     1205.17     12.82 o 
   5  11   3       17.59       14.45      3.04 o 
   6  11   3        5.28        6.20      5.40 o 
   7  11   3      748.07      616.81     19.21 o 
   8  11   3      249.80      286.86     14.79 o 
   9  11   3      346.03      387.08     41.97 o 
  10  11   3       18.41       18.64      8.01 o 
 -10  12   3       33.76       38.39     10.01 o 
  -9  12   3       69.67       76.30     10.05 o 
  -8  12   3       35.96       48.30      8.41 o 
  -7  12   3     1463.56     1361.85     28.98 o 
  -6  12   3        1.09       -2.42      5.02 o 
  -5  12   3      279.48      272.91      8.39 o 
  -4  12   3        6.12       15.51      2.39 o 
  -3  12   3     2619.00     2792.87     30.70 o 
  -2  12   3      538.68      543.40     10.25 o 
  -1  12   3       37.00       56.80      2.48 o 
   0  12   3     1421.15     1456.31     13.36 o 
   1  12   3       85.00       84.22      3.35 o 
   2  12   3      979.85      942.29     11.43 o 
   3  12   3       85.78       98.85      3.69 o 
   4  12   3      693.29      762.35     11.38 o 
   5  12   3      180.42      164.13      9.09 o 
   6  12   3      649.48      681.50     22.89 o 
   7  12   3     1117.86     1057.62     34.81 o 
   8  12   3        2.00      -10.59      7.06 o 
   9  12   3      107.87      107.73     17.17 o 
  10  12   3        2.65        3.73      7.56 o 
 -10  13   3       20.80       15.86      8.01 o 
  -9  13   3       31.69       25.45      8.41 o 
  -8  13   3       69.20       78.38     10.44 o 
  -7  13   3      289.43      310.62     30.52 o 
  -6  13   3      142.67      135.33      9.76 o 
  -5  13   3      226.49      256.37     17.04 o 
  -4  13   3      351.22      387.44     12.46 o 
  -3  13   3       15.15       16.31      2.34 o 
  -2  13   3     4908.12     5229.40     47.31 o 
  -1  13   3     2158.64     2288.15     19.38 o 
   0  13   3       92.76      103.32      3.20 o 
   1  13   3      165.14      168.23      4.57 o 
   2  13   3      697.90      688.66      9.54 o 
   3  13   3        1.13        0.64      3.08 o 
   4  13   3      752.86      815.47     16.11 o 
   5  13   3      254.00      246.24     10.53 o 
   6  13   3       12.51        9.54      6.07 o 
   7  13   3      170.21      195.63     14.31 o 
   8  13   3      191.96      214.12     13.72 o 
   9  13   3      188.24      223.75     17.65 o 
  10  13   3        0.63        5.12      7.33 o 
 -10  14   3       34.97       33.31      9.37 o 
  -9  14   3      259.86      245.08     14.39 o 
  -8  14   3        0.33       -4.22     10.49 o 
  -7  14   3        9.60        7.68      6.38 o 
  -6  14   3      616.28      629.70     26.71 o 
  -5  14   3      392.82      401.63     15.26 o 
  -4  14   3      441.87      452.25     24.80 o 
  -3  14   3     1760.61     1749.26     19.50 o 
  -2  14   3      189.91      207.30      5.78 o 
  -1  14   3     4758.92     5292.60     39.51 o 
   0  14   3      508.56      523.30      7.01 o 
   1  14   3      298.94      286.87      6.09 o 
   2  14   3     1339.57     1382.02     15.35 o 
   3  14   3      842.70      953.54     12.03 o 
   4  14   3       31.47        8.75      4.01 o 
   5  14   3     1234.23     1228.32     21.57 o 
   6  14   3      254.80      314.51     14.78 o 
   7  14   3     1048.60     1087.79     26.58 o 
   8  14   3      115.63      134.27     11.67 o 
   9  14   3       10.56       20.33      8.25 o 
  10  14   3       37.10       39.24      9.44 o 
 -10  15   3      124.06      132.50     12.08 o 
  -9  15   3       13.44       26.32     19.55 o 
  -8  15   3        0.00       -9.57      6.38 o 
  -7  15   3       21.83       25.98      8.41 o 
  -6  15   3       19.68       44.60     17.17 o 
  -5  15   3      161.42      153.51      9.44 o 
  -4  15   3       19.87       26.92      8.11 o 
  -3  15   3      168.81      150.39      4.54 o 
  -2  15   3       35.80       23.03      4.13 o 
  -1  15   3     2996.26     3355.43     31.43 o 
   0  15   3       25.34       30.66      3.15 o 
   1  15   3      665.45      635.44      9.36 o 
   2  15   3        2.56       -0.79      2.18 o 
   3  15   3      165.43      152.88      4.89 o 
   4  15   3      320.44      322.28      9.00 o 
   5  15   3      466.26      463.17     12.80 o 
   6  15   3      162.31      171.29     12.08 o 
   7  15   3       43.76       44.07     10.01 o 
   8  15   3        4.65        2.63      7.06 o 
   9  15   3      355.45      343.30     17.50 o 
  10  15   3        2.35        4.44      7.73 o 
 -10  16   3       37.82       51.93     10.73 o 
  -9  16   3       24.68       10.24      7.73 o 
  -8  16   3      110.56      116.47     16.69 o 
  -7  16   3      745.14      694.73     21.46 o 
  -6  16   3     1568.54     1619.97     33.38 o 
  -5  16   3       42.40       46.84      8.11 o 
  -4  16   3       71.11       81.74      6.68 o 
  -3  16   3      324.07      335.20      9.95 o 
  -2  16   3      114.96      120.14      4.77 o 
  -1  16   3      582.23      648.28      8.65 o 
   0  16   3     1667.48     1807.11     16.77 o 
   1  16   3       15.72       12.92      2.68 o 
   2  16   3     1238.54     1191.22     14.27 o 
   3  16   3        6.20        9.02      3.73 o 
   4  16   3        0.00        1.43      3.38 o 
   5  16   3      182.76      214.39      9.60 o 
   6  16   3     2151.77     2104.42     38.74 o 
   7  16   3      325.62      283.39     14.79 o 
   8  16   3        0.73        0.95      7.33 o 
   9  16   3        0.12        9.37      7.73 o 
  10  16   3        0.06        1.43      9.06 o 
 -10  17   3        0.03       -2.95      7.33 o 
  -9  17   3       23.55       17.25      7.73 o 
  -8  17   3      198.29      228.93     14.12 o 
  -7  17   3      147.28      160.35     11.79 o 
  -6  17   3      294.39      282.20     14.12 o 
  -5  17   3      270.36      327.64     13.49 o 
  -4  17   3       54.31       34.48      9.86 o 
  -3  17   3       63.84       69.09      5.67 o 
  -2  17   3      409.22      383.62      7.28 o 
  -1  17   3        6.17        7.22      2.10 o 
   0  17   3       23.62       40.43      2.80 o 
   1  17   3      110.61      104.56      4.28 o 
   2  17   3      512.41      499.37     12.74 o 
   3  17   3       45.08       47.88      4.55 o 
   4  17   3      325.73      321.97     11.29 o 
   5  17   3       14.14       14.99      4.50 o 
   6  17   3        5.41        8.58      6.74 o 
   7  17   3       96.77      115.50     10.79 o 
   8  17   3        0.11        6.40      7.06 o 
   9  17   3       55.22       47.16      9.76 o 
  -9  18   3        0.16       -3.27      9.54 o 
  -8  18   3      100.08      105.97     10.99 o 
  -7  18   3       92.10       92.56     10.12 o 
  -6  18   3       10.24       14.78      9.06 o 
  -5  18   3      227.72      232.77     12.14 o 
  -4  18   3        0.23        1.91      4.20 o 
  -3  18   3        0.24        1.25      3.73 o 
  -2  18   3      554.13      524.53     11.08 o 
  -1  18   3      283.34      309.56      6.04 o 
   0  18   3      139.58      161.14      4.45 o 
   1  18   3       24.11       24.59      3.04 o 
   2  18   3      662.27      620.37      9.92 o 
   3  18   3       20.54       22.60      5.64 o 
   4  18   3        3.91        3.98      3.77 o 
   5  18   3      268.67      283.29      9.93 o 
   6  18   3        8.82        9.54      7.42 o 
   7  18   3      117.88      102.62     10.05 o 
   8  18   3        9.68        1.59      7.06 o 
   9  18   3        5.76        9.54     10.49 o 
  -9  19   3       13.58       14.69      8.25 o 
  -8  19   3        1.31       -0.19      7.63 o 
  -7  19   3       50.66       65.36      9.09 o 
  -6  19   3        3.35       16.12      6.64 o 
  -5  19   3        4.83        9.19      6.68 o 
  -4  19   3      215.45      214.41      9.50 o 
  -3  19   3      371.71      373.20     10.12 o 
  -2  19   3        6.09        0.58      3.14 o 
  -1  19   3      428.83      443.99      7.29 o 
   0  19   3      748.96      736.69      9.58 o 
   1  19   3       30.19       22.12      3.04 o 
   2  19   3      141.43      118.14      5.92 o 
   3  19   3        6.26        6.83      3.64 o 
   4  19   3      208.26      171.29      7.85 o 
   5  19   3      132.60      168.61      8.34 o 
   6  19   3       13.53       18.72      6.41 o 
   7  19   3       66.69       88.07     10.73 o 
   8  19   3       48.68       42.81      9.37 o 
   9  19   3        2.87        1.45     10.49 o 
  -9  20   3        5.39       17.13     10.97 o 
  -8  20   3        0.30       -2.86      6.87 o 
  -7  20   3       55.95       56.47      9.76 o 
  -6  20   3        0.02       -0.48      6.07 o 
  -5  20   3       33.66       20.98      6.74 o 
  -4  20   3        3.61        0.21      4.66 o 
  -3  20   3       12.32       22.72      4.86 o 
  -2  20   3       42.29       46.56      4.66 o 
  -1  20   3      126.32      145.43      4.74 o 
   0  20   3      159.31      175.94      5.88 o 
   1  20   3      167.50      167.47      5.70 o 
   2  20   3        8.60       11.44      4.54 o 
   3  20   3      112.69      110.79      6.28 o 
   4  20   3      160.03      136.53      7.20 o 
   5  20   3      108.37       80.45      7.30 o 
   6  20   3       89.90      110.51      7.86 o 
   7  20   3        5.41        8.11     11.92 o 
   8  20   3        1.76        6.42      7.63 o 
   9  20   3        6.52        2.51      7.33 o 
  -9  21   3       18.22       15.37      8.46 o 
  -8  21   3       20.90        4.16      7.33 o 
  -7  21   3       38.64       17.17     11.45 o 
  -6  21   3        0.27       -0.73      5.70 o 
  -5  21   3        9.17        9.89      6.38 o 
  -4  21   3      465.25      435.46     12.53 o 
  -3  21   3      214.12      235.70     10.33 o 
  -2  21   3      141.97      126.88      6.73 o 
  -1  21   3      127.48      138.16      5.43 o 
   0  21   3      103.04      102.28      4.73 o 
   1  21   3      152.18      154.55      7.16 o 
   2  21   3       34.69       48.48      5.08 o 
   3  21   3      122.40      145.10      7.34 o 
   4  21   3       67.87       50.27      5.70 o 
   5  21   3       30.94       48.99      6.29 o 
   6  21   3       38.92       28.12      5.96 o 
   7  21   3      104.98      104.39      9.10 o 
   8  21   3       51.46       38.67      9.09 o 
   9  21   3        1.70      -10.41      7.33 o 
  -8  22   3        0.00       -4.15      6.64 o 
  -7  22   3       41.81       42.56      8.69 o 
  -6  22   3        0.67        3.41      6.38 o 
  -5  22   3       40.57       35.89      8.09 o 
  -4  22   3      462.91      491.85     13.43 o 
  -3  22   3       46.06       49.29      5.60 o 
  -2  22   3      137.81      151.11      9.77 o 
  -1  22   3      129.46      146.22      8.31 o 
   0  22   3       40.17       38.55      3.79 o 
   1  22   3        0.19       -4.62      3.08 o 
   2  22   3      154.79      156.55      8.16 o 
   3  22   3      132.59      142.14      7.61 o 
   4  22   3        2.76        1.64      4.62 o 
   5  22   3        2.29        1.80      5.05 o 
   6  22   3       30.51       22.98      5.71 o 
   7  22   3      247.03      227.38     12.01 o 
   8  22   3       42.38       61.33     10.73 o 
  -8  23   3        3.85       -8.99      6.38 o 
  -7  23   3       20.23       14.31      8.09 o 
  -6  23   3        3.16        7.15      6.74 o 
  -5  23   3       46.65       51.51      7.81 o 
  -4  23   3      159.40      162.20      8.74 o 
  -3  23   3      223.93      242.35      9.46 o 
  -2  23   3      460.97      488.60     12.20 o 
  -1  23   3       89.16       98.56      7.74 o 
   0  23   3      150.83      154.78      8.56 o 
   1  23   3      203.19      205.74      8.48 o 
   2  23   3       29.28       45.76      5.42 o 
   3  23   3      466.57      426.61     11.90 o 
   4  23   3      727.18      675.23     15.35 o 
   5  23   3       15.21       10.85      5.21 o 
   6  23   3       20.73       15.78      5.62 o 
   7  23   3        1.97        3.00      6.33 o 
   8  23   3       13.08       14.78      8.09 o 
  -8  24   3        0.11        0.48      9.06 o 
  -7  24   3        1.24       -3.26     16.69 o 
  -6  24   3      383.62      433.05     18.21 o 
  -5  24   3      230.71      229.82     11.01 o 
  -4  24   3       13.80       12.04      5.16 o 
  -3  24   3       11.83        1.33      4.52 o 
  -2  24   3      165.99      134.67      9.91 o 
  -1  24   3       88.25       91.33      8.21 o 
   0  24   3      246.72      234.22     10.41 o 
   1  24   3      493.23      495.98     12.22 o 
   2  24   3       35.38       48.96      5.72 o 
   3  24   3      211.33      227.19     10.88 o 
   4  24   3      454.53      461.24     13.10 o 
   5  24   3       24.24       35.02      6.13 o 
   6  24   3       48.32       34.20      6.48 o 
   7  24   3        3.98        2.27      6.17 o 
   8  24   3        1.23       -1.56      7.33 o 
  -8  25   3        0.29        0.52      7.63 o 
  -7  25   3       87.97      105.83     28.61 o 
  -6  25   3        9.82       12.18      6.67 o 
  -5  25   3      127.75      157.43      9.46 o 
  -4  25   3       43.12       23.77      6.12 o 
  -3  25   3        2.08        2.99      4.77 o 
  -2  25   3       27.54       18.52      6.43 o 
  -1  25   3       46.59       37.90      6.55 o 
   0  25   3     1051.45     1010.39     29.96 o 
   1  25   3       37.13       42.13      9.50 o 
   2  25   3       69.29       88.87     10.69 o 
   3  25   3      105.53       99.02      7.98 o 
   4  25   3       40.86       33.46      6.07 o 
   5  25   3      425.52      405.16     13.23 o 
   6  25   3       83.28       59.23      7.98 o 
   7  25   3       59.72       95.59     10.62 o 
   8  25   3        1.52        3.70      8.01 o 
  -7  26   3        5.88       13.64      7.73 o 
  -6  26   3       17.19       30.26      7.37 o 
  -5  26   3       66.91       75.42      7.80 o 
  -4  26   3      168.02      163.10      9.48 o 
  -3  26   3      156.71      161.06      9.36 o 
  -2  26   3       21.44       12.85      6.33 o 
  -1  26   3      801.05      769.07     19.71 o 
   0  26   3       42.41       58.36     11.23 o 
   1  26   3     1024.59     1004.37     21.62 o 
   2  26   3       20.18       11.47      5.19 o 
   3  26   3       85.65       84.53      7.71 o 
   4  26   3       74.69       79.83      7.52 o 
   5  26   3       52.17       57.13      6.93 o 
   6  26   3       10.37       10.54      6.16 o 
   7  26   3        0.04        2.38      8.09 o 
  -7  27   3        9.70        7.15      7.09 o 
  -6  27   3       26.41       15.86      7.25 o 
  -5  27   3        1.11        1.79      7.85 o 
  -4  27   3       16.16        5.17      6.33 o 
  -3  27   3       46.24       30.59      7.40 o 
  -2  27   3      135.93      144.64     13.63 o 
  -1  27   3       41.85       50.78     10.44 o 
   0  27   3      253.41      229.22     16.82 o 
   1  27   3      347.46      353.73     18.85 o 
   2  27   3       38.92       42.77      5.72 o 
   3  27   3      102.64       86.40      7.85 o 
   4  27   3       58.50       58.36      6.93 o 
   5  27   3        0.14       -0.47      5.08 o 
   6  27   3        9.41       15.54      5.98 o 
   7  27   3       38.98       28.12      9.62 o 
  -6  28   3       22.79       24.21      9.81 o 
  -5  28   3        6.23       16.79      6.19 o 
  -4  28   3       68.04       52.09      8.21 o 
  -3  28   3        2.02        4.74      6.45 o 
  -2  28   3      115.64      104.55     12.90 o 
  -1  28   3       66.95       65.03     11.47 o 
   0  28   3        5.26        6.68      8.77 o 
   1  28   3        0.79        5.72      8.69 o 
   2  28   3       32.98       31.09      6.94 o 
   3  28   3       13.98        2.09      4.80 o 
   4  28   3        1.97       -1.09      5.01 o 
   5  28   3        3.01        1.88      5.05 o 
   6  28   3        1.83        0.41      6.75 o 
  -6  29   3        3.52        1.92      7.87 o 
  -5  29   3       95.67       80.19      8.09 o 
  -4  29   3       37.11       50.59      8.65 o 
  -3  29   3      202.64      196.78     14.68 o 
  -2  29   3        0.00        5.00      6.46 o 
  -1  29   3      115.91      111.70     13.44 o 
   0  29   3       47.17       43.83     10.44 o 
   1  29   3        4.19       -9.12     11.45 o 
   2  29   3        7.97       -4.15      7.73 o 
   3  29   3       70.79       73.91     15.17 o 
   4  29   3        8.10        1.31      5.05 o 
   5  29   3        4.53        8.84      5.48 o 
   6  29   3        3.82        1.08      6.47 o 
  -5  30   3       10.81       16.52      7.50 o 
  -4  30   3       63.94       56.15      9.23 o 
  -3  30   3        6.13       18.39      6.94 o 
  -2  30   3       52.67       71.53     12.46 o 
  -1  30   3       53.07       49.28     11.41 o 
   0  30   3       24.59       27.78     10.31 o 
   1  30   3        2.10       -7.13      7.73 o 
   2  30   3       16.69        8.44     13.35 o 
   3  30   3        3.47       14.20      6.45 o 
   4  30   3        1.31       -3.40      5.22 o 
   5  30   3        0.09       -3.56      5.26 o 
  -5  31   3        0.01        2.94      6.92 o 
  -4  31   3       11.28       27.24      7.92 o 
  -3  31   3       41.28       40.55      8.66 o 
  -2  31   3       69.91       70.65     13.49 o 
  -1  31   3       33.92       13.26     15.74 o 
   0  31   3        3.46       -6.94      8.25 o 
   1  31   3       19.22       13.42     11.92 o 
   2  31   3        6.16        1.39     12.88 o 
   3  31   3       37.99       49.96     11.47 o 
   4  31   3        1.99       -2.39      5.84 o 
   5  31   3        3.51        3.01      5.48 o 
  -4  32   3       10.34        8.30      6.79 o 
  -3  32   3       75.64      100.36     27.18 o 
  -2  32   3       32.60       20.00     10.44 o 
  -1  32   3        0.74       -7.26      9.37 o 
   0  32   3        0.03        4.77      8.69 o 
   1  32   3        8.05        4.18      8.69 o 
   2  32   3        7.81       23.84     10.12 o 
   3  32   3       69.70       75.34     13.14 o 
   4  32   3       33.55       38.21      8.75 o 
  -3  33   3        6.48       16.50     11.41 o 
  -2  33   3        6.85        1.61      9.76 o 
  -1  33   3        0.30       10.58     10.73 o 
   0  33   3        2.02        0.67      9.09 o 
   1  33   3        0.57       -7.42      8.94 o 
   2  33   3        1.34       -7.38     16.69 o 
   3  33   3       24.95       21.10     11.92 o 
  -2  34   3        1.26       12.54     11.11 o 
  -1  34   3        2.70        8.11     10.79 o 
   0  34   3       16.91        6.68     10.79 o 
   1  34   3       12.23        2.86      9.09 o 
   2  34   3       19.44       29.57     12.40 o 
  -1  35   3        0.78        2.65     10.44 o 
   0  35   3        1.63       19.34     11.11 o 
   1  35   3        2.39       11.00     14.78 o 
 -10   0   4       27.43       11.45     11.45 o 
  -8   0   4      170.10      145.67      9.37 o 
  -6   0   4       54.66       68.92     13.35 o 
  -4   0   4      578.18      603.14     13.44 o 
  -2   0   4     5150.59     5191.51     89.66 o 
   0   0   4    18264.68    17393.42    283.28 o 
   2   0   4     2670.21     2333.19     31.70 o 
   4   0   4      540.05      562.86     13.14 o 
   6   0   4     1702.37     1741.19     59.14 o 
   8   0   4      322.90      372.40     33.38 o 
  10   0   4       26.08       12.40     10.49 o 
 -11   1   4       29.05       31.61     13.35 o 
 -10   1   4       71.72       64.57     17.65 o 
  -9   1   4       35.16       17.37      5.12 o 
  -8   1   4      513.75      516.85     11.23 o 
  -7   1   4        4.12        3.20      3.15 o 
  -6   1   4        0.28       -2.95      2.66 o 
  -5   1   4     1192.95     1228.97     15.68 o 
  -4   1   4      520.93      553.86      9.15 o 
  -3   1   4     2079.86     2001.50     23.48 o 
  -2   1   4     1978.25     1840.63     25.96 o 
  -1   1   4    24164.95    23697.75    268.43 o 
   0   1   4    80788.58    73658.24    598.62 o 
   1   1   4       41.84       37.69      2.48 o 
   2   1   4      497.14      613.18     10.33 o 
   3   1   4      942.96      986.56     13.22 o 
   4   1   4     2819.37     2881.48     28.13 o 
   5   1   4     1934.17     2050.42     22.41 o 
   6   1   4      141.01      170.39      7.16 o 
   7   1   4      146.88      123.62      5.95 o 
   8   1   4      501.31      501.22     11.27 o 
   9   1   4       29.62       20.05      4.40 o 
  10   1   4       79.89       93.95      8.39 o 
  11   1   4       11.50       24.80     11.45 o 
 -11   2   4        0.92        9.95      7.73 o 
 -10   2   4       91.53      112.65      8.70 o 
  -9   2   4       37.07       42.62      6.01 o 
  -8   2   4      307.48      315.01      8.88 o 
  -7   2   4      290.34      230.84      7.98 o 
  -6   2   4      213.82      202.28      6.37 o 
  -5   2   4        9.13        9.36      2.72 o 
  -4   2   4       71.17       49.60      4.13 o 
  -3   2   4      388.20      390.56      7.99 o 
  -2   2   4        1.05        2.86      2.70 o 
  -1   2   4    19917.60    19473.29    221.55 o 
   0   2   4     1041.96     1043.10     13.58 o 
   1   2   4    12336.99    11715.60     95.50 o 
   2   2   4        2.36        4.99      1.93 o 
   3   2   4       33.06       63.60      7.21 o 
   4   2   4      229.13      236.11      5.95 o 
   5   2   4      230.04      187.59      5.95 o 
   6   2   4        1.08        1.91      2.86 o 
   7   2   4       19.75       47.63      5.37 o 
   8   2   4       16.02       14.65      4.12 o 
   9   2   4        4.57        4.32      4.03 o 
  10   2   4      195.58      204.77     10.58 o 
  11   2   4        0.46        5.72     10.49 o 
 -11   3   4        1.05        7.63     13.35 o 
 -10   3   4      421.37      444.82     15.37 o 
  -9   3   4      140.64      163.78     15.00 o 
  -8   3   4        4.44        7.79      3.84 o 
  -7   3   4      288.63      304.84      8.23 o 
  -6   3   4       77.77       91.71      5.23 o 
  -5   3   4     2807.90     2750.77     27.97 o 
  -4   3   4        1.00        5.16      2.23 o 
  -3   3   4      150.68      178.90      5.45 o 
  -2   3   4      756.80      719.88     13.14 o 
  -1   3   4     5713.28     5449.48     65.75 o 
   0   3   4     7600.31     7162.91     69.38 o 
   1   3   4     6436.45     5981.63     50.67 o 
   2   3   4     2080.13     1939.00     19.29 o 
   3   3   4      124.86      138.27      4.51 o 
   4   3   4     3601.50     3586.69     33.84 o 
   5   3   4      470.08      518.94      9.47 o 
   6   3   4      372.90      395.24      8.66 o 
   7   3   4      259.84      328.54      8.61 o 
   8   3   4       12.42        6.38      8.40 o 
   9   3   4       17.87        4.24      8.67 o 
  10   3   4       93.84       93.62     10.05 o 
  11   3   4        6.79       -4.77     10.49 o 
 -11   4   4       33.66       31.90      9.09 o 
 -10   4   4       95.88      109.71     13.03 o 
  -9   4   4       14.61       17.00      5.30 o 
  -8   4   4      323.82      286.26     13.01 o 
  -7   4   4       23.47       29.23      3.85 o 
  -6   4   4        0.94        0.23      2.72 o 
  -5   4   4      145.63      183.46      5.81 o 
  -4   4   4     1426.02     1443.92     18.03 o 
  -3   4   4      850.10      693.58     11.07 o 
  -2   4   4      261.42      255.18      6.17 o 
  -1   4   4     8599.39     7897.42     93.41 o 
   0   4   4      731.59      688.27     16.10 o 
   1   4   4     4522.26     4379.90     38.74 o 
   2   4   4       41.54       59.16      2.86 o 
   3   4   4      284.96      311.18      6.04 o 
   4   4   4     1134.69     1216.83     14.86 o 
   5   4   4     1175.94     1282.58     16.14 o 
   6   4   4       10.30        5.96      3.17 o 
   7   4   4       45.84       51.19      4.60 o 
   8   4   4      161.60      199.47      7.93 o 
   9   4   4       21.98        9.67      9.06 o 
  10   4   4      125.00      146.65     26.23 o 
  11   4   4       12.53        8.83      7.56 o 
 -11   5   4       35.96       41.01     13.35 o 
 -10   5   4       90.76      107.21      8.54 o 
  -9   5   4        6.27       11.70      9.73 o 
  -8   5   4       79.28       97.67      7.28 o 
  -7   5   4      123.29      146.52      6.16 o 
  -6   5   4       31.16       47.16      4.96 o 
  -5   5   4        8.84        0.81      2.48 o 
  -4   5   4       34.02       30.21      2.89 o 
  -3   5   4      139.66      109.48      4.49 o 
  -2   5   4      575.90      524.02      8.95 o 
  -1   5   4     2033.51     1965.39     27.31 o 
   0   5   4     6219.89     5961.85     51.25 o 
   1   5   4     4744.27     4586.17     40.51 o 
   2   5   4        0.01       -0.95      1.34 o 
   3   5   4      515.86      566.42      7.65 o 
   4   5   4      127.19      111.53      5.92 o 
   5   5   4      177.07      167.45      5.66 o 
   6   5   4        1.96       -0.05      2.72 o 
   7   5   4       26.51       16.07      3.77 o 
   8   5   4      196.14      257.24     10.64 o 
   9   5   4       24.80       17.34      7.33 o 
  10   5   4        3.26        4.10      6.68 o 
  11   5   4        0.22        7.02      7.33 o 
 -11   6   4       48.93       64.12     17.17 o 
 -10   6   4      199.92      231.41     13.97 o 
  -9   6   4      327.17      330.76     11.87 o 
  -8   6   4       93.79      115.74      7.67 o 
  -7   6   4      124.64      107.57      8.37 o 
  -6   6   4      451.52      484.67     13.63 o 
  -5   6   4        3.04        2.11      2.40 o 
  -4   6   4      192.66      195.66      5.39 o 
  -3   6   4        1.31        4.92      2.53 o 
  -2   6   4      314.24      305.22      6.73 o 
  -1   6   4      753.39      671.05     12.76 o 
   0   6   4      144.18      198.04      4.64 o 
   1   6   4     1357.73     1315.29     12.95 o 
   2   6   4     1366.63     1299.36     11.63 o 
   3   6   4      454.09      455.32      6.74 o 
   4   6   4      681.30      761.45     10.75 o 
   5   6   4       23.40       23.62      2.96 o 
   6   6   4        4.74        6.68      2.89 o 
   7   6   4       44.33       50.22      4.50 o 
   8   6   4      567.21      551.15     24.32 o 
   9   6   4       63.91       33.81      8.01 o 
  10   6   4      129.17      150.41     12.14 o 
  11   6   4       22.75       25.56      8.25 o 
 -11   7   4       24.01       24.95      8.41 o 
 -10   7   4       11.32        6.42      7.33 o 
  -9   7   4      108.07      118.61      8.43 o 
  -8   7   4       26.36       30.04      7.31 o 
  -7   7   4      237.09      187.17     14.56 o 
  -6   7   4       22.75       12.06      4.92 o 
  -5   7   4      202.44      218.26      5.98 o 
  -4   7   4     1220.27     1238.40     20.17 o 
  -3   7   4     1876.35     1910.22     22.96 o 
  -2   7   4     1598.54     1490.68     18.45 o 
  -1   7   4       28.71       54.32      2.80 o 
   0   7   4        3.64        2.54      1.43 o 
   1   7   4     4396.13     4160.28     33.83 o 
   2   7   4      233.38      204.96      4.19 o 
   3   7   4     1160.18     1192.12     12.63 o 
   4   7   4       57.17       74.67      3.73 o 
   5   7   4        0.52        1.30      3.17 o 
   6   7   4        1.23        1.71      2.66 o 
   7   7   4      587.19      546.65     10.91 o 
   8   7   4        0.10       -6.63      6.38 o 
   9   7   4      193.04      180.35     13.83 o 
  10   7   4        7.63        2.86      6.87 o 
  11   7   4       10.60       17.61      8.69 o 
 -11   8   4        1.84        3.86      7.56 o 
 -10   8   4        0.04       -2.38      6.74 o 
  -9   8   4      113.76       95.91     20.98 o 
  -8   8   4       10.35       17.76      5.61 o 
  -7   8   4       14.52       15.92      4.57 o 
  -6   8   4      673.94      686.76     11.30 o 
  -5   8   4      986.93      931.45     15.42 o 
  -4   8   4       41.89       64.71      4.04 o 
  -3   8   4      718.46      684.28     11.08 o 
  -2   8   4      472.54      507.04      8.84 o 
  -1   8   4      115.01      119.01      3.51 o 
   0   8   4      587.98      548.87      7.44 o 
   1   8   4     2288.70     2152.20     19.47 o 
   2   8   4      786.50      796.64      9.66 o 
   3   8   4      257.84      243.75      4.76 o 
   4   8   4        0.96        0.28      2.03 o 
   5   8   4      844.23      899.57     12.78 o 
   6   8   4        0.00        3.62      5.31 o 
   7   8   4      302.08      305.48     13.44 o 
   8   8   4      386.86      357.17     15.47 o 
   9   8   4       29.74       20.25     15.74 o 
  10   8   4        1.50        1.23      6.87 o 
 -10   9   4        8.56        9.75      7.73 o 
  -9   9   4      306.33      306.24     18.60 o 
  -8   9   4      226.86      271.87     10.79 o 
  -7   9   4      957.77      904.68     17.70 o 
  -6   9   4      802.07      763.95     15.34 o 
  -5   9   4       10.90       19.97      3.58 o 
  -4   9   4     1238.14     1214.96     20.87 o 
  -3   9   4       11.16        6.43      3.31 o 
  -2   9   4      688.89      690.75     10.95 o 
  -1   9   4      784.75      709.42     25.72 o 
   0   9   4      674.35      619.30      7.23 o 
   1   9   4      141.14      112.48      4.57 o 
   2   9   4      288.50      268.64      5.39 o 
   3   9   4       33.21       40.03      2.33 o 
   4   9   4      991.08      998.59     11.80 o 
   5   9   4      386.78      433.51      8.24 o 
   6   9   4      132.66      109.04      6.01 o 
   7   9   4     1725.00     1736.88     74.87 o 
   8   9   4        6.96        0.15      6.38 o 
   9   9   4      212.59      232.06     14.49 o 
  10   9   4       17.22       20.03      8.09 o 
 -10  10   4        1.76        9.02      7.33 o 
  -9  10   4        6.43       14.39     13.83 o 
  -8  10   4      130.62      200.23     12.76 o 
  -7  10   4      397.79      412.82     12.38 o 
  -6  10   4       13.54       11.66      4.34 o 
  -5  10   4      245.03      229.20      6.00 o 
  -4  10   4        4.87        9.56      3.83 o 
  -3  10   4      139.34      165.96      5.55 o 
  -2  10   4      354.69      329.04      6.54 o 
  -1  10   4     1894.15     1859.94     17.41 o 
   0  10   4      138.54      133.64      3.39 o 
   1  10   4     1696.30     1681.17     16.62 o 
   2  10   4        5.44       11.19      2.02 o 
   3  10   4       79.70       85.47      2.91 o 
   4  10   4        7.45        5.18      2.15 o 
   5  10   4      288.74      362.67      9.23 o 
   6  10   4        4.23       -3.12      5.02 o 
   7  10   4       17.79       22.24     11.45 o 
   8  10   4      182.21      167.63     19.55 o 
   9  10   4      123.41      118.36     17.65 o 
  10  10   4        2.36        4.89      7.73 o 
 -10  11   4       96.03       87.86     10.79 o 
  -9  11   4      106.30      102.49     10.73 o 
  -8  11   4       83.95       52.65      9.09 o 
  -7  11   4      215.75      167.75      8.70 o 
  -6  11   4        1.81        3.41      3.78 o 
  -5  11   4        7.33       -2.54      3.21 o 
  -4  11   4      272.83      312.62      7.33 o 
  -3  11   4      245.25      255.53      6.94 o 
  -2  11   4     2146.20     2255.73     23.49 o 
  -1  11   4     2546.16     2489.53     22.17 o 
   0  11   4       53.28       85.28      2.99 o 
   1  11   4     1254.76     1167.48     11.37 o 
   2  11   4      357.04      422.02      7.21 o 
   3  11   4      685.43      717.94      9.95 o 
   4  11   4     1200.93     1138.05     15.14 o 
   5  11   4       73.72       50.99      4.61 o 
   6  11   4      137.52      121.42      9.37 o 
   7  11   4        0.04       -8.37     10.97 o 
   8  11   4       41.52       26.69     13.35 o 
   9  11   4        2.30        9.78      8.58 o 
  10  11   4       72.11       45.07     23.37 o 
 -10  12   4        0.78        4.86      7.06 o 
  -9  12   4      587.01      608.05     21.17 o 
  -8  12   4       22.50       21.14      8.01 o 
  -7  12   4       84.64       74.75      9.09 o 
  -6  12   4      358.64      361.50     10.80 o 
  -5  12   4        6.15        0.80      3.21 o 
  -4  12   4       49.14       48.76      3.66 o 
  -3  12   4        2.92        3.00      2.78 o 
  -2  12   4        4.18        3.98      4.13 o 
  -1  12   4       27.90       24.89      2.33 o 
   0  12   4      382.87      392.83      5.99 o 
   1  12   4      169.51      162.42      3.72 o 
   2  12   4       29.72       36.88      2.95 o 
   3  12   4     1997.01     1936.72     19.68 o 
   4  12   4        9.97       12.46      2.89 o 
   5  12   4      256.10      261.33      9.47 o 
   6  12   4       43.08       18.60      6.07 o 
   7  12   4      135.06       90.11     12.88 o 
   8  12   4      138.88      175.45     13.14 o 
   9  12   4      361.04      346.85     16.82 o 
  10  12   4        1.49       -1.99      7.33 o 
 -10  13   4       49.64       63.32     14.78 o 
  -9  13   4       39.94       50.00      9.16 o 
  -8  13   4        9.46       -9.57      6.38 o 
  -7  13   4      149.10      144.54     11.47 o 
  -6  13   4       16.25       16.42     12.88 o 
  -5  13   4      263.99      235.31      8.28 o 
  -4  13   4        8.03        4.29      6.20 o 
  -3  13   4     2591.70     2839.37     29.05 o 
  -2  13   4      125.61      113.84      4.78 o 
  -1  13   4      934.98     1062.00     11.30 o 
   0  13   4       24.12       35.35      2.39 o 
   1  13   4       43.37       46.99      2.32 o 
   2  13   4        5.51        0.32      2.03 o 
   3  13   4     1406.62     1449.83     16.29 o 
   4  13   4       47.12       48.30      3.41 o 
   5  13   4       33.60       39.42      7.04 o 
   6  13   4      210.81      177.79     11.11 o 
   7  13   4     2029.71     2119.58     39.72 o 
   8  13   4        9.54        0.72      7.15 o 
   9  13   4      228.52      225.26     14.79 o 
  10  13   4        0.04        2.32      7.73 o 
 -10  14   4       31.22       29.11      9.09 o 
  -9  14   4        2.44       -1.64     14.31 o 
  -8  14   4       19.24       19.30      8.41 o 
  -7  14   4       10.31        5.14      7.73 o 
  -6  14   4        4.99       -1.43      8.11 o 
  -5  14   4        2.60       10.55      5.61 o 
  -4  14   4      106.39      101.01     11.92 o 
  -3  14   4       79.23       76.83      4.18 o 
  -2  14   4     1214.55     1359.33     16.60 o 
  -1  14   4     1620.98     1582.28     15.23 o 
   0  14   4       39.47       40.41      2.58 o 
   1  14   4      115.69      118.76      3.45 o 
   2  14   4        0.19       -1.54      2.21 o 
   3  14   4      395.93      407.36      8.57 o 
   4  14   4       54.50       57.55      5.92 o 
   5  14   4      461.26      476.76     13.02 o 
   6  14   4      487.41      442.17     16.14 o 
   7  14   4        6.99       18.29      7.73 o 
   8  14   4      195.85      177.45     12.81 o 
   9  14   4       86.25      102.07     11.67 o 
  10  14   4       19.77       11.59      8.69 o 
 -10  15   4        6.72       12.27      8.11 o 
  -9  15   4        0.03       -3.50      7.06 o 
  -8  15   4      127.73      117.28     11.47 o 
  -7  15   4        0.34       -4.09      6.87 o 
  -6  15   4      122.86      106.20     15.26 o 
  -5  15   4       26.44       46.25      7.06 o 
  -4  15   4        0.20       -4.33      4.35 o 
  -3  15   4       15.92        8.38      3.44 o 
  -2  15   4       61.82       60.96      4.68 o 
  -1  15   4      146.45      181.67      4.86 o 
   0  15   4      114.33      113.85      4.21 o 
   1  15   4      278.04      277.32      5.26 o 
   2  15   4      142.63      119.65      4.74 o 
   3  15   4      141.92      124.71      4.62 o 
   4  15   4        6.21        9.01      3.46 o 
   5  15   4      165.40      167.53      8.72 o 
   6  15   4       30.34       13.99      7.06 o 
   7  15   4      100.00       94.97     10.44 o 
   8  15   4      150.20      170.92     12.76 o 
   9  15   4       96.63      109.75     11.79 o 
  10  15   4        2.28       -3.82     10.97 o 
 -10  16   4        0.16        2.07      7.76 o 
  -9  16   4       41.44       16.44     10.01 o 
  -8  16   4      145.30      138.79     11.79 o 
  -7  16   4      448.81      466.24     20.98 o 
  -6  16   4      100.60      120.63     11.11 o 
  -5  16   4       17.75       20.48      5.70 o 
  -4  16   4      372.83      373.76     13.14 o 
  -3  16   4      307.88      342.86     10.16 o 
  -2  16   4       42.06       29.06      3.16 o 
  -1  16   4      174.23      160.48      4.66 o 
   0  16   4      759.33      765.69      9.59 o 
   1  16   4        4.59        7.87      2.52 o 
   2  16   4      286.29      268.41      6.51 o 
   3  16   4       32.86       23.58      3.82 o 
   4  16   4       79.67       98.86      5.89 o 
   5  16   4      183.97      206.09      8.31 o 
   6  16   4       15.09       15.35      7.06 o 
   7  16   4      107.78      101.79     18.12 o 
   8  16   4       61.57       64.72      9.44 o 
   9  16   4        2.88        5.40      7.06 o 
  10  16   4       11.00       -5.47      7.73 o 
  -9  17   4       13.04       29.49      8.69 o 
  -8  17   4       27.94       12.40      8.09 o 
  -7  17   4       44.88       36.60      8.01 o 
  -6  17   4       32.14       33.66     12.88 o 
  -5  17   4      309.56      322.17     13.81 o 
  -4  17   4      118.45      144.05      9.44 o 
  -3  17   4       12.44       12.42      4.13 o 
  -2  17   4       52.65       54.70      3.58 o 
  -1  17   4      156.56      155.32      4.57 o 
   0  17   4     1267.92     1248.35     13.25 o 
   1  17   4       25.99       23.22      3.37 o 
   2  17   4       37.45       37.26      3.28 o 
   3  17   4      433.31      447.99     10.50 o 
   4  17   4        0.00       -4.93      3.29 o 
   5  17   4       45.69       42.80      5.35 o 
   6  17   4      221.28      186.11     16.69 o 
   7  17   4        7.61       18.45      7.56 o 
   8  17   4        1.11       -5.40      5.96 o 
   9  17   4       65.67       54.16      9.76 o 
  -9  18   4        0.13       -3.99      8.58 o 
  -8  18   4        2.80        5.81      7.33 o 
  -7  18   4        2.02       10.49     10.49 o 
  -6  18   4      182.98      215.00     12.46 o 
  -5  18   4      810.06      730.17     20.23 o 
  -4  18   4        7.71        4.64      4.31 o 
  -3  18   4      412.14      362.88     11.06 o 
  -2  18   4       41.40       46.04      4.47 o 
  -1  18   4      282.39      281.82      5.92 o 
   0  18   4      151.53      158.21      4.52 o 
   1  18   4       15.55       23.74      3.21 o 
   2  18   4      945.44      960.28     13.10 o 
   3  18   4      145.96      158.43      6.85 o 
   4  18   4       40.12       43.44      4.96 o 
   5  18   4      153.17      144.28      7.81 o 
   6  18   4      365.88      377.16     11.98 o 
   7  18   4      354.88      377.49     17.11 o 
   8  18   4       82.19      100.51     24.32 o 
   9  18   4        0.07       -2.17      7.33 o 
  -9  19   4        3.49        4.45     13.35 o 
  -8  19   4       74.98       62.82     15.74 o 
  -7  19   4      180.12      226.73     13.49 o 
  -6  19   4      116.55      122.75     10.73 o 
  -5  19   4       19.19       16.69      6.07 o 
  -4  19   4        6.25       -2.01      4.31 o 
  -3  19   4       24.24       28.48      4.95 o 
  -2  19   4      108.89      109.46      6.12 o 
  -1  19   4      140.44      181.35      5.23 o 
   0  19   4      231.53      226.39      5.47 o 
   1  19   4       40.80       33.88      3.44 o 
   2  19   4      221.75      215.23      7.98 o 
   3  19   4        5.35       -1.25      3.46 o 
   4  19   4        1.52        5.01      3.87 o 
   5  19   4       94.15       96.31      8.39 o 
   6  19   4      153.30      180.60      9.07 o 
   7  19   4      454.25      450.95     18.17 o 
   8  19   4      105.45      104.62     11.11 o 
   9  19   4        1.64        4.27      7.73 o 
  -9  20   4        7.12        7.11      8.01 o 
  -8  20   4       53.03       40.51      9.09 o 
  -7  20   4       30.02       49.59      9.09 o 
  -6  20   4       21.58        9.45      7.06 o 
  -5  20   4       65.18       51.90      7.73 o 
  -4  20   4      236.61      218.72     10.06 o 
  -3  20   4       39.92       30.12      4.66 o 
  -2  20   4        3.29       -2.40      3.08 o 
  -1  20   4       56.32       56.49      3.50 o 
   0  20   4      146.99      158.59      5.69 o 
   1  20   4        3.38        1.87      2.71 o 
   2  20   4      304.26      282.44      8.88 o 
   3  20   4       27.57       40.76      4.81 o 
   4  20   4      166.01      124.58     10.74 o 
   5  20   4      353.06      373.31     11.59 o 
   6  20   4       12.83        3.44      4.96 o 
   7  20   4      184.74      185.54     13.14 o 
   8  20   4       52.59       65.12      9.85 o 
   9  20   4       24.17       20.43     12.88 o 
  -9  21   4       27.99       44.77     10.49 o 
  -8  21   4        1.25       -5.34      6.64 o 
  -7  21   4       86.49       82.16     21.94 o 
  -6  21   4       20.21       12.88      6.74 o 
  -5  21   4       97.43       88.80      8.77 o 
  -4  21   4       13.92       21.09      6.02 o 
  -3  21   4       51.30       36.08      7.02 o 
  -2  21   4      221.56      203.79      8.03 o 
  -1  21   4       26.32       26.48      4.46 o 
   0  21   4       11.21        8.81      2.97 o 
   1  21   4        1.61        6.06      3.40 o 
   2  21   4       37.09       33.28      4.66 o 
   3  21   4       20.13       10.97      4.68 o 
   4  21   4      184.83      190.68      8.86 o 
   5  21   4      300.27      270.93     10.56 o 
   6  21   4       85.72       87.24      7.70 o 
   7  21   4        0.71        2.86      8.58 o 
   8  21   4        3.57       12.04      8.01 o 
   9  21   4        9.97        8.29      8.69 o 
  -8  22   4        3.22       10.80      8.41 o 
  -7  22   4       38.64       26.21      8.41 o 
  -6  22   4       37.32       26.93      8.11 o 
  -5  22   4       20.30       28.14      7.42 o 
  -4  22   4      219.62      240.19     11.34 o 
  -3  22   4       39.22       37.66      5.22 o 
  -2  22   4        7.11       -1.31      3.75 o 
  -1  22   4       14.98       22.37      5.43 o 
   0  22   4      426.55      416.30      9.01 o 
   1  22   4      152.62      160.31      7.41 o 
   2  22   4      663.01      666.06     14.01 o 
   3  22   4       62.28       67.11      5.92 o 
   4  22   4       13.53       13.88      4.92 o 
   5  22   4       19.49        6.53      4.92 o 
   6  22   4       55.54       80.69      9.91 o 
   7  22   4        1.54       11.62      8.58 o 
   8  22   4       29.03       22.81      8.41 o 
  -8  23   4        0.86        4.81     11.92 o 
  -7  23   4       38.06       30.45      8.69 o 
  -6  23   4       68.77       55.83      9.44 o 
  -5  23   4       94.18      104.99     26.23 o 
  -4  23   4       20.14       37.94      8.12 o 
  -3  23   4      412.68      428.03     12.13 o 
  -2  23   4       61.07       46.00      6.27 o 
  -1  23   4      240.91      223.13     10.18 o 
   0  23   4      478.77      456.77     10.39 o 
   1  23   4     1055.65     1027.41     27.90 o 
   2  23   4       81.52       93.49      6.62 o 
   3  23   4      157.13      153.22      7.98 o 
   4  23   4       18.47       19.19      6.75 o 
   5  23   4       25.17       24.08      5.54 o 
   6  23   4       25.33       39.32      6.45 o 
   7  23   4       89.61       87.82     12.88 o 
   8  23   4        0.48        0.54      7.73 o 
  -8  24   4       30.54       40.01     12.40 o 
  -7  24   4        0.10       -6.68      9.54 o 
  -6  24   4        3.79       -9.57      6.38 o 
  -5  24   4        4.23       -3.85      5.67 o 
  -4  24   4        8.31        2.19      4.98 o 
  -3  24   4       94.20      108.69     10.73 o 
  -2  24   4       25.66       22.57      7.04 o 
  -1  24   4       97.32      104.48      8.17 o 
   0  24   4        8.43       30.70      6.24 o 
   1  24   4       69.94       60.57      7.57 o 
   2  24   4       13.60        9.27      4.66 o 
   3  24   4       28.67       30.90      5.56 o 
   4  24   4      358.77      359.03     11.74 o 
   5  24   4       85.79       92.45     10.46 o 
   6  24   4       13.51        3.75      5.42 o 
   7  24   4        0.70        2.86      6.64 o 
   8  24   4        2.25        5.14      8.69 o 
  -7  25   4        1.26       -0.48      7.42 o 
  -6  25   4       11.65       15.22      7.73 o 
  -5  25   4        2.91        3.29      6.24 o 
  -4  25   4      110.82      139.36      8.82 o 
  -3  25   4       62.11       62.42      6.54 o 
  -2  25   4      459.70      474.22     15.37 o 
  -1  25   4      300.26      310.72     12.69 o 
   0  25   4      381.51      410.16     27.66 o 
   1  25   4      233.79      195.27      8.60 o 
   2  25   4      329.66      324.24     17.76 o 
   3  25   4        0.01        1.11      4.72 o 
   4  25   4        0.53        0.49      4.96 o 
   5  25   4       24.60       21.68      6.09 o 
   6  25   4        6.44       -3.21      5.33 o 
   7  25   4        3.67        7.19      8.01 o 
  -7  26   4        2.92        5.52      7.73 o 
  -6  26   4      140.87      171.55     11.40 o 
  -5  26   4       34.74       33.44      7.71 o 
  -4  26   4      105.42      124.87      8.72 o 
  -3  26   4      119.36      111.57      9.94 o 
  -2  26   4       68.53       88.97      8.54 o 
  -1  26   4      367.09      390.51     14.71 o 
   0  26   4       33.40       45.51     10.05 o 
   1  26   4       26.76       30.42      8.94 o 
   2  26   4      120.56      141.90      8.25 o 
   3  26   4      635.16      636.55     15.38 o 
   4  26   4        9.81       14.45      5.77 o 
   5  26   4      153.25      131.31      8.90 o 
   6  26   4        3.01        4.71      6.52 o 
   7  26   4       12.42       18.27      8.69 o 
  -7  27   4        0.38       -5.72      6.10 o 
  -6  27   4       15.25       21.86     13.92 o 
  -5  27   4       38.51       36.58      6.97 o 
  -4  27   4      153.23      162.41      9.59 o 
  -3  27   4        5.79        8.85      6.35 o 
  -2  27   4       70.32       73.18      8.79 o 
  -1  27   4       19.73       16.43      5.84 o 
   0  27   4        3.05        5.80      8.41 o 
   1  27   4       41.76       46.48     15.74 o 
   2  27   4       36.17       42.18      5.83 o 
   3  27   4       31.05       34.19      6.70 o 
   4  27   4       59.61       61.04      7.05 o 
   5  27   4       48.08       50.46      6.85 o 
   6  27   4       21.22       11.57      8.12 o 
   7  27   4       39.09       36.60      9.37 o 
  -6  28   4       27.62       25.75     10.12 o 
  -5  28   4        4.06        2.28      5.72 o 
  -4  28   4       33.48       36.87      8.08 o 
  -3  28   4      214.43      211.54     12.21 o 
  -2  28   4       30.43       25.06      7.04 o 
  -1  28   4       17.08        4.18      8.69 o 
   0  28   4       22.71       27.99     19.55 o 
   1  28   4        0.10        1.64      8.41 o 
   2  28   4       79.44      109.26      8.98 o 
   3  28   4       24.60        6.61      5.22 o 
   4  28   4        2.26        5.77      5.41 o 
   5  28   4       15.06       21.85      8.54 o 
   6  28   4       77.37      110.74     10.36 o 
  -6  29   4        0.09       -6.06      8.69 o 
  -5  29   4        5.26       12.30     10.32 o 
  -4  29   4        8.51       -7.93      6.58 o 
  -3  29   4       29.87       28.92      7.13 o 
  -2  29   4        1.28       -1.50      5.55 o 
  -1  29   4        0.18       -8.19      8.01 o 
   0  29   4       20.62       16.97      9.76 o 
   1  29   4      200.15      152.84     14.39 o 
   2  29   4        0.01        0.66      9.54 o 
   3  29   4        0.70       -4.16      4.69 o 
   4  29   4       12.67        8.22      5.55 o 
   5  29   4        0.82        1.95      5.39 o 
   6  29   4        0.98        5.64      6.47 o 
  -5  30   4        0.07        8.72      6.94 o 
  -4  30   4       60.42       49.94      8.71 o 
  -3  30   4       22.83       19.10      7.40 o 
  -2  30   4       16.32       11.92      9.44 o 
  -1  30   4        0.40        9.01      9.06 o 
   0  30   4        1.18        4.77      8.77 o 
   1  30   4        6.16        3.38      8.01 o 
   2  30   4        5.63        3.34     11.92 o 
   3  30   4       21.84       27.78      7.04 o 
   4  30   4        1.64       10.17      5.59 o 
   5  30   4       13.49       11.60      5.98 o 
  -5  31   4       16.44       11.84      9.08 o 
  -4  31   4        4.79       12.05      7.51 o 
  -3  31   4       26.70       30.25      7.74 o 
  -2  31   4        8.78       14.37     13.35 o 
  -1  31   4        3.73       -6.75      8.41 o 
   0  31   4        7.52       -0.48      8.77 o 
   1  31   4        3.15       -7.40      8.41 o 
   2  31   4        0.75        3.34      8.77 o 
   3  31   4        1.76        5.46      9.76 o 
   4  31   4        5.41        7.96      6.19 o 
   5  31   4        0.54        6.29      6.21 o 
  -4  32   4        5.51        8.17      7.13 o 
  -3  32   4       23.05       38.28     12.08 o 
  -2  32   4       24.63       22.64     12.40 o 
  -1  32   4        0.03        9.98     10.05 o 
   0  32   4        0.44       -3.13      8.41 o 
   1  32   4       10.67       14.31     10.12 o 
   2  32   4        1.60       -9.06      8.09 o 
   3  32   4       13.47        6.40      9.37 o 
   4  32   4       56.65       42.56     12.95 o 
  -3  33   4        0.63        2.38     10.79 o 
  -2  33   4       36.68       25.38     12.40 o 
  -1  33   4        3.59        5.09     10.05 o 
   0  33   4        4.25       -1.91      9.09 o 
   1  33   4        0.20       -7.48      8.41 o 
   2  33   4        1.61       -8.48      8.94 o 
   3  33   4        1.96       -2.80     16.21 o 
  -2  34   4        1.45        8.11     10.79 o 
  -1  34   4       27.06       12.40     10.99 o 
   0  34   4        0.07        5.85     10.01 o 
   1  34   4        0.69       -6.51      9.62 o 
   2  34   4        0.00       10.74     10.44 o 
 -11   0   5        6.44       -3.82     10.49 o 
  -9   0   5       94.01      103.83     13.35 o 
  -7   0   5      158.80      146.23      8.69 o 
  -5   0   5      453.87      475.29     18.60 o 
  -3   0   5     1265.23     1416.39     32.43 o 
  -1   0   5     4015.09     3925.82     70.58 o 
   1   0   5    89997.95    83684.79    958.01 o 
   3   0   5     1381.26     1396.37     22.93 o 
   5   0   5     1847.11     1987.12     31.70 o 
   7   0   5       19.45        7.63     11.92 o 
   9   0   5        0.03        4.29     10.01 o 
 -11   1   5       10.60        9.25      7.73 o 
 -10   1   5      133.01      143.19     12.46 o 
  -9   1   5        1.18        0.50      4.89 o 
  -8   1   5      177.01      184.93      7.37 o 
  -7   1   5        0.86        1.80      3.15 o 
  -6   1   5      669.41      668.97     16.52 o 
  -5   1   5      500.46      503.71     11.32 o 
  -4   1   5     1504.54     1612.74     18.66 o 
  -3   1   5      125.05      122.09      6.07 o 
  -2   1   5     1025.17     1003.60     17.19 o 
  -1   1   5     5876.88     5943.28     72.50 o 
   0   1   5    90859.21    84062.41    781.22 o 
   1   1   5    21070.66    20467.91    164.76 o 
   2   1   5     6284.40     6561.16     56.63 o 
   3   1   5     1903.67     2091.51     21.82 o 
   4   1   5     2982.33     3009.51     32.90 o 
   5   1   5     1199.55     1156.60     15.56 o 
   6   1   5      305.44      236.11      7.20 o 
   7   1   5      232.85      209.78      7.38 o 
   8   1   5       12.10       13.10      4.03 o 
   9   1   5      100.27       82.42      6.17 o 
  10   1   5      175.95      170.01     10.05 o 
  11   1   5        0.44       -5.72      8.58 o 
 -11   2   5        5.53        3.82      7.42 o 
 -10   2   5       61.09       71.51     11.45 o 
  -9   2   5        0.72       -2.07      4.61 o 
  -8   2   5      260.09      258.62      8.40 o 
  -7   2   5       65.60       59.90      4.59 o 
  -6   2   5       44.25       53.29      4.33 o 
  -5   2   5      677.61      671.25     11.27 o 
  -4   2   5     1869.00     1909.75     21.17 o 
  -3   2   5     2339.29     2259.63     26.77 o 
  -2   2   5     6262.72     6113.22     74.52 o 
  -1   2   5    16586.55    16351.31    187.83 o 
   0   2   5      364.25      425.24      8.43 o 
   1   2   5     2554.05     2533.86     24.68 o 
   2   2   5    13553.06    13394.83    109.80 o 
   3   2   5     4748.40     4699.66     42.44 o 
   4   2   5      691.32      882.02     12.39 o 
   5   2   5       62.61       45.43      3.55 o 
   6   2   5        0.77        0.00      2.72 o 
   7   2   5        4.64        8.37      3.38 o 
   8   2   5      355.98      337.86     10.46 o 
   9   2   5        7.83        5.95      4.15 o 
  10   2   5        4.07       -0.50      6.38 o 
  11   2   5       44.44       53.41     14.31 o 
 -11   3   5       16.25       20.69      8.69 o 
 -10   3   5       63.90       64.86      7.81 o 
  -9   3   5       17.72       15.31      5.83 o 
  -8   3   5       65.69       77.77      5.70 o 
  -7   3   5      128.93      136.01      9.09 o 
  -6   3   5        0.08        6.46      3.07 o 
  -5   3   5     1256.86     1203.90     15.91 o 
  -4   3   5      676.55      747.98     11.40 o 
  -3   3   5      521.40      686.69     11.87 o 
  -2   3   5     3514.75     3474.04     45.17 o 
  -1   3   5     1075.41     1197.37     15.78 o 
   0   3   5     1069.07     1077.46     14.85 o 
   1   3   5     1175.62     1067.64     12.86 o 
   2   3   5     1694.55     1598.03     17.26 o 
   3   3   5     3472.73     3617.31     33.97 o 
   4   3   5      216.52      237.89      6.61 o 
   5   3   5      265.07      282.78      7.24 o 
   6   3   5      659.01      643.05     11.40 o 
   7   3   5       82.02       67.71      4.96 o 
   8   3   5      126.65      130.24      6.76 o 
   9   3   5      235.63      216.40     10.09 o 
  10   3   5       15.82       13.44      7.33 o 
  11   3   5        0.77      -12.88      8.58 o 
 -11   4   5       12.12       20.98      8.77 o 
 -10   4   5      102.86      101.72      8.78 o 
  -9   4   5      105.13      106.44      8.06 o 
  -8   4   5      369.36      320.02     11.16 o 
  -7   4   5        6.31       12.53      3.46 o 
  -6   4   5      517.85      520.73     10.14 o 
  -5   4   5      437.33      503.10     17.87 o 
  -4   4   5      897.34      944.48     14.96 o 
  -3   4   5     2580.25     2637.63     30.25 o 
  -2   4   5     6358.90     6129.69     75.18 o 
  -1   4   5     7364.04     7387.54     88.69 o 
   0   4   5        4.08        1.72      1.96 o 
   1   4   5      666.01      554.26      8.57 o 
   2   4   5      988.62     1102.07     11.75 o 
   3   4   5     2016.31     2082.86     21.68 o 
   4   4   5       23.34        9.06      2.59 o 
   5   4   5        0.00        5.94      2.66 o 
   6   4   5        3.88       12.05      2.96 o 
   7   4   5       12.05       19.13      3.87 o 
   8   4   5      156.38      154.41      7.74 o 
   9   4   5        0.06      -10.73      7.15 o 
  10   4   5       71.73       89.67     10.49 o 
  11   4   5       17.28       31.84      8.69 o 
 -11   5   5        3.94       -9.54     11.45 o 
 -10   5   5        7.44        9.65      5.86 o 
  -9   5   5       21.52        7.54      6.72 o 
  -8   5   5       12.21       14.18      4.89 o 
  -7   5   5       44.78       37.87      4.06 o 
  -6   5   5        0.94        1.96      2.96 o 
  -5   5   5     2285.82     2212.51     24.34 o 
  -4   5   5       29.43       28.58      3.64 o 
  -3   5   5     1107.61     1052.09     23.62 o 
  -2   5   5     3612.93     3630.13     47.52 o 
  -1   5   5       95.68      118.96      5.70 o 
   0   5   5        3.87        4.10      1.96 o 
   1   5   5      259.68      270.52      5.83 o 
   2   5   5     3097.75     2994.36     25.48 o 
   3   5   5      548.97      564.85      7.91 o 
   4   5   5      342.41      327.34      7.11 o 
   5   5   5     2503.52     2270.07     24.74 o 
   6   5   5      123.22      129.67      5.60 o 
   7   5   5     1140.61     1075.34     20.65 o 
   8   5   5      151.04      128.52      8.22 o 
   9   5   5       10.40        3.00      6.64 o 
  10   5   5        0.01       -3.86      6.64 o 
  11   5   5        5.89       -1.04      7.33 o 
 -11   6   5       72.59       73.84     10.54 o 
 -10   6   5        5.22       -3.57      5.25 o 
  -9   6   5      183.79      162.45      9.27 o 
  -8   6   5      101.73       83.95      7.16 o 
  -7   6   5        1.43        1.13      5.66 o 
  -6   6   5      221.08      187.27      6.38 o 
  -5   6   5      909.04      939.24     13.66 o 
  -4   6   5        4.16       -1.62      2.64 o 
  -3   6   5      399.03      329.66      8.14 o 
  -2   6   5      194.62      166.05      5.45 o 
  -1   6   5       24.91       91.56      6.68 o 
   0   6   5        1.23        1.64      1.62 o 
   1   6   5      360.05      335.82      5.54 o 
   2   6   5      932.54     1076.43     11.71 o 
   3   6   5     1540.57     1589.82     15.75 o 
   4   6   5      133.10      124.78      5.78 o 
   5   6   5      391.56      492.21      9.45 o 
   6   6   5       91.15      104.29      5.30 o 
   7   6   5       65.11       86.84      5.50 o 
   8   6   5        0.00       -0.10      6.38 o 
   9   6   5       11.33       -1.10      6.38 o 
  10   6   5       11.31        1.73      7.06 o 
 -10   7   5       12.00       20.24      7.73 o 
  -9   7   5        6.50       -1.95      4.89 o 
  -8   7   5       59.93       65.15      6.78 o 
  -7   7   5      108.30      106.02      7.12 o 
  -6   7   5       64.78       54.40      4.54 o 
  -5   7   5      241.37      289.81      7.34 o 
  -4   7   5      862.21      949.90     19.32 o 
  -3   7   5     2576.05     2569.10     29.83 o 
  -2   7   5      379.70      409.86      8.54 o 
  -1   7   5      649.68      685.45     13.44 o 
   0   7   5      198.75      135.29      4.12 o 
   1   7   5      272.97      247.68      4.89 o 
   2   7   5     1486.54     1575.78     12.88 o 
   3   7   5       18.14       17.60      2.01 o 
   4   7   5        9.61       23.42      2.66 o 
   5   7   5     1140.14     1135.93     15.27 o 
   6   7   5      161.98      186.75      6.37 o 
   7   7   5      397.87      388.57     16.55 o 
   8   7   5      434.56      457.58     17.50 o 
   9   7   5      164.67      167.25     12.76 o 
  10   7   5       35.06       41.51      9.09 o 
 -10   8   5       76.68       91.53     10.73 o 
  -9   8   5        0.38       -0.71      5.18 o 
  -8   8   5      298.26      289.60     11.27 o 
  -7   8   5      292.23      255.18     15.19 o 
  -6   8   5       83.53       84.98      4.72 o 
  -5   8   5       23.44       35.71      3.46 o 
  -4   8   5      534.43      633.07     11.64 o 
  -3   8   5     1404.63     1537.78     20.43 o 
  -2   8   5      946.93     1139.83     16.07 o 
  -1   8   5     2867.03     2855.67     38.74 o 
   0   8   5       28.14       25.16      2.42 o 
   1   8   5      103.97       94.30      3.57 o 
   2   8   5     2157.43     2003.51     19.17 o 
   3   8   5      343.66      364.66      5.88 o 
   4   8   5      584.79      547.04      8.32 o 
   5   8   5      108.88       94.18      4.77 o 
   6   8   5       25.82       20.44      4.04 o 
   7   8   5       47.23       51.19      8.01 o 
   8   8   5      234.45      223.89     17.17 o 
   9   8   5       42.52       51.48     12.88 o 
  10   8   5        8.11       23.83      9.54 o 
 -10   9   5        3.72        6.16      7.33 o 
  -9   9   5       95.99       72.14      9.76 o 
  -8   9   5       11.22        7.72      6.05 o 
  -7   9   5        0.01       -2.26      4.34 o 
  -6   9   5      245.58      271.20     10.87 o 
  -5   9   5       94.94       88.10      4.59 o 
  -4   9   5       89.95      100.75      5.18 o 
  -3   9   5      258.23      240.10      7.02 o 
  -2   9   5      298.42      268.12      6.87 o 
  -1   9   5     1166.93     1116.28     12.25 o 
   0   9   5       59.92       66.72      3.02 o 
   1   9   5       22.66       30.57      2.28 o 
   2   9   5       86.10       71.71      3.28 o 
   3   9   5     1743.26     1716.21     14.31 o 
   4   9   5        2.04        0.05      2.03 o 
   5   9   5      347.94      316.55      7.47 o 
   6   9   5       12.97        9.44      4.04 o 
   7   9   5        0.01       -3.92      5.96 o 
   8   9   5       80.80       97.85     11.92 o 
   9   9   5       20.11       18.60     10.97 o 
  10   9   5       19.38        7.37      8.11 o 
 -10  10   5        9.27       15.02      8.01 o 
  -9  10   5       23.49       11.17      7.06 o 
  -8  10   5       68.67       76.65      9.54 o 
  -7  10   5       10.36        9.86      4.96 o 
  -6  10   5      333.25      313.87     10.05 o 
  -5  10   5      297.11      288.57      7.23 o 
  -4  10   5      153.53      177.33      6.35 o 
  -3  10   5        8.68        7.27      2.78 o 
  -2  10   5     2154.36     2139.03     25.46 o 
  -1  10   5     1230.06     1260.77     13.53 o 
   0  10   5       70.24       52.03      2.85 o 
   1  10   5      867.04      736.06      9.75 o 
   2  10   5      208.96      173.96      4.70 o 
   3  10   5      284.18      266.08      6.04 o 
   4  10   5      304.39      265.41      5.87 o 
   5  10   5      114.75      110.86      5.89 o 
   6  10   5      438.05      494.46     16.51 o 
   7  10   5      322.90      288.30     13.81 o 
   8  10   5      140.27      122.15     10.79 o 
   9  10   5      101.22      126.63     16.69 o 
  10  10   5        0.69       -2.25      7.33 o 
 -10  11   5       23.91       10.11      8.41 o 
  -9  11   5      256.68      249.02     15.07 o 
  -8  11   5      225.71      214.43     13.14 o 
  -7  11   5      577.77      576.46     14.45 o 
  -6  11   5      276.13      301.81     10.16 o 
  -5  11   5      116.60      123.16      6.73 o 
  -4  11   5       84.16       71.04      4.74 o 
  -3  11   5      162.74      148.93      5.89 o 
  -2  11   5      288.69      305.57      7.71 o 
  -1  11   5        0.04        7.62      1.89 o 
   0  11   5      344.26      349.36      5.82 o 
   1  11   5      319.37      318.14      6.24 o 
   2  11   5      131.72      122.93      4.31 o 
   3  11   5      204.02      187.73      5.33 o 
   4  11   5      543.80      607.39      8.52 o 
   5  11   5      316.04      318.09      9.25 o 
   6  11   5      148.32      145.12     10.44 o 
   7  11   5      621.52      662.29     26.71 o 
   8  11   5       94.93       76.98     10.05 o 
   9  11   5       24.77       21.50      8.01 o 
  10  11   5        4.44        8.50      8.01 o 
 -10  12   5       19.75       17.72      8.01 o 
  -9  12   5        0.02       13.39     10.01 o 
  -8  12   5       32.78       42.09      8.77 o 
  -7  12   5      256.25      242.28     15.26 o 
  -6  12   5       22.25       10.37      4.49 o 
  -5  12   5       24.92       28.21      6.07 o 
  -4  12   5      627.58      671.82     14.92 o 
  -3  12   5        0.01        4.97      2.87 o 
  -2  12   5      710.36      721.41     11.12 o 
  -1  12   5      222.12      201.70      5.01 o 
   0  12   5      212.65      194.33      4.27 o 
   1  12   5      117.87      128.74      4.37 o 
   2  12   5      695.20      692.95      9.87 o 
   3  12   5     1745.68     1853.95     19.31 o 
   4  12   5     1376.27     1457.37     16.81 o 
   5  12   5       63.22       43.05      4.13 o 
   6  12   5       43.73       40.99      7.42 o 
   7  12   5      196.69      214.69     13.14 o 
   8  12   5      118.61      127.86     11.41 o 
   9  12   5      269.17      274.97     15.47 o 
  10  12   5        2.98       -2.82     12.88 o 
 -10  13   5       15.44       15.04      8.69 o 
  -9  13   5      167.33      155.68     12.46 o 
  -8  13   5      622.66      640.83     21.24 o 
  -7  13   5      444.50      508.91     18.85 o 
  -6  13   5      218.30      218.15      9.11 o 
  -5  13   5      241.29      233.20     11.47 o 
  -4  13   5      416.68      407.68     13.81 o 
  -3  13   5     2100.61     1911.40     24.27 o 
  -2  13   5     2818.31     2977.75     34.56 o 
  -1  13   5     1169.28     1174.16     15.73 o 
   0  13   5        3.70        2.64      1.87 o 
   1  13   5      150.22      139.30      3.81 o 
   2  13   5     3405.49     3624.54     32.21 o 
   3  13   5      127.80      121.98      4.74 o 
   4  13   5      151.74      170.08      5.59 o 
   5  13   5        0.02        2.47      4.34 o 
   6  13   5      470.28      385.20     15.16 o 
   7  13   5      214.70      213.44     13.44 o 
   8  13   5      309.89      336.50     23.84 o 
   9  13   5       46.49       69.03     10.97 o 
  10  13   5        7.46        4.93      7.73 o 
 -10  14   5       10.48       16.98      9.54 o 
  -9  14   5       91.76      106.74     11.67 o 
  -8  14   5       77.58      102.17     11.11 o 
  -7  14   5     1896.58     1771.80     35.73 o 
  -6  14   5      145.24      133.47     10.44 o 
  -5  14   5       67.17       54.06      7.06 o 
  -4  14   5      520.96      516.30     15.51 o 
  -3  14   5      202.49      194.40     10.38 o 
  -2  14   5      243.50      291.15      7.19 o 
  -1  14   5       41.41       65.39      3.99 o 
   0  14   5        0.03       -1.15      1.82 o 
   1  14   5      898.66      913.06     10.37 o 
   2  14   5     1776.85     1618.49     17.85 o 
   3  14   5      735.59      781.02     11.30 o 
   4  14   5      307.83      322.11      9.56 o 
   5  14   5      116.90      133.34      7.43 o 
   6  14   5      164.96      199.46     17.65 o 
   7  14   5      183.97      199.61     13.14 o 
   8  14   5       36.93       51.45     14.78 o 
   9  14   5      233.41      224.92     15.07 o 
  10  14   5        9.10        9.61      8.41 o 
 -10  15   5        8.39       -3.07      7.73 o 
  -9  15   5       61.74       59.61     13.35 o 
  -8  15   5        1.08       -7.27     12.40 o 
  -7  15   5      198.46      197.19     13.14 o 
  -6  15   5       28.22       41.74     12.88 o 
  -5  15   5      182.25      200.32     10.79 o 
  -4  15   5      291.70      291.00     12.88 o 
  -3  15   5      177.87      181.49      5.91 o 
  -2  15   5     1339.59     1438.78     17.95 o 
  -1  15   5      779.67      756.65      9.80 o 
   0  15   5      738.30      743.65      9.52 o 
   1  15   5      530.99      532.51      8.53 o 
   2  15   5      153.45      149.67      5.21 o 
   3  15   5      226.91      228.43      6.09 o 
   4  15   5        1.08       -2.81      3.15 o 
   5  15   5        3.01        4.91      3.95 o 
   6  15   5       41.70       49.82      8.69 o 
   7  15   5      344.06      373.88     16.69 o 
   8  15   5        2.14       12.40      8.09 o 
   9  15   5       46.39       56.30     10.05 o 
  10  15   5       14.43       33.28      9.37 o 
  -9  16   5        7.23        5.10     14.31 o 
  -8  16   5        4.29       -1.91      7.33 o 
  -7  16   5       58.22       57.74      9.76 o 
  -6  16   5     1348.62     1307.95     34.81 o 
  -5  16   5       18.62        9.43      5.70 o 
  -4  16   5      211.56      212.23     10.79 o 
  -3  16   5       26.56       32.79      8.40 o 
  -2  16   5       82.07      103.79      7.71 o 
  -1  16   5        2.24        2.36      2.05 o 
   0  16   5     1596.86     1647.21     16.29 o 
   1  16   5       70.57       70.38      3.30 o 
   2  16   5      230.42      216.96      6.22 o 
   3  16   5      201.67      186.40      5.93 o 
   4  16   5        0.57        2.72      3.44 o 
   5  16   5      353.75      359.65     10.35 o 
   6  16   5      294.50      280.08     13.81 o 
   7  16   5      161.44      207.00     13.14 o 
   8  16   5      103.54      114.86     12.40 o 
   9  16   5        2.72        8.11     10.97 o 
  -9  17   5        1.84      -10.99      7.33 o 
  -8  17   5       15.37        8.58      8.09 o 
  -7  17   5        0.09       -7.63      6.07 o 
  -6  17   5       93.74       88.75      9.76 o 
  -5  17   5      555.38      515.76     16.86 o 
  -4  17   5        2.52       -0.41      4.58 o 
  -3  17   5      125.28      138.10      7.37 o 
  -2  17   5       60.38       57.16      3.85 o 
  -1  17   5       32.04       33.97      2.98 o 
   0  17   5      301.92      341.90      6.55 o 
   1  17   5      231.82      223.79      6.43 o 
   2  17   5        3.01        3.72      2.76 o 
   3  17   5        8.21       12.53      3.51 o 
   4  17   5       12.16        4.93      3.99 o 
   5  17   5      343.78      352.06     10.72 o 
   6  17   5      210.69      237.89     11.33 o 
   7  17   5       17.18       22.41      8.09 o 
   8  17   5      173.25      174.58     13.44 o 
   9  17   5        0.00        8.21      7.56 o 
  -9  18   5        2.97       -0.21      7.73 o 
  -8  18   5       28.73       21.56      8.25 o 
  -7  18   5        6.35      -10.09      9.54 o 
  -6  18   5      132.77      134.55     11.47 o 
  -5  18   5       96.44      110.13      9.76 o 
  -4  18   5      112.40      132.14      9.44 o 
  -3  18   5        3.27        3.33      3.95 o 
  -2  18   5      197.97      188.90     10.33 o 
  -1  18   5      272.62      275.92      6.16 o 
   0  18   5       22.60       35.87      2.99 o 
   1  18   5      549.42      559.20      9.95 o 
   2  18   5        3.78        3.61      2.71 o 
   3  18   5        0.08       -1.84      3.03 o 
   4  18   5        1.46       -0.93      3.51 o 
   5  18   5      198.76      216.81      9.14 o 
   6  18   5       50.46       49.32      7.25 o 
   7  18   5        7.32        4.77      7.42 o 
   8  18   5       70.10       89.82     10.44 o 
   9  18   5        5.16        9.54      8.01 o 
  -9  19   5       10.75        4.85     10.01 o 
  -8  19   5       13.28        4.86      7.33 o 
  -7  19   5        7.31        4.29      6.74 o 
  -6  19   5        4.09       -6.40      5.70 o 
  -5  19   5      114.99       96.75     11.45 o 
  -4  19   5      178.56      162.46     10.44 o 
  -3  19   5        6.85       10.81      4.25 o 
  -2  19   5      156.96      140.79      7.71 o 
  -1  19   5       30.40       27.39      3.09 o 
   0  19   5        2.40        3.32      3.58 o 
   1  19   5       36.74       46.89      3.95 o 
   2  19   5       27.97       30.02      3.59 o 
   3  19   5       39.75       42.68      4.81 o 
   4  19   5       91.56       88.74      6.37 o 
   5  19   5        0.35       -4.32      4.19 o 
   6  19   5       55.04       55.63      7.43 o 
   7  19   5       52.27       30.04      8.77 o 
   8  19   5        0.03        5.50      7.06 o 
   9  19   5        3.67       -4.27      7.73 o 
  -9  20   5        9.72       12.88      8.77 o 
  -8  20   5       37.83       20.51      8.77 o 
  -7  20   5      126.75      108.16     11.11 o 
  -6  20   5        3.94        3.82      6.07 o 
  -5  20   5      119.32       98.62     16.21 o 
  -4  20   5      190.76      150.48     10.12 o 
  -3  20   5        2.10        5.21      4.14 o 
  -2  20   5        3.58        7.25      5.51 o 
  -1  20   5        0.97       -0.34      2.25 o 
   0  20   5       27.33       11.71      3.12 o 
   1  20   5      194.98      192.48      6.48 o 
   2  20   5       53.99       50.78      4.95 o 
   3  20   5      150.63      129.12      6.88 o 
   4  20   5      302.82      292.72      9.82 o 
   5  20   5      100.49       99.73      7.57 o 
   6  20   5        6.66        9.74      5.95 o 
   7  20   5        0.06       13.56      7.73 o 
   8  20   5       10.88       18.21      7.73 o 
   9  20   5        5.95        8.29      8.69 o 
  -8  21   5        6.46        4.40     13.35 o 
  -7  21   5      119.38      102.14     10.79 o 
  -6  21   5       10.86       19.78     12.88 o 
  -5  21   5       43.52       42.58      8.09 o 
  -4  21   5        7.22        0.68      6.23 o 
  -3  21   5      228.38      184.63      9.22 o 
  -2  21   5      329.48      351.24     13.63 o 
  -1  21   5       22.82       18.99      3.39 o 
   0  21   5      656.93      661.39     11.39 o 
   1  21   5      110.47      114.94      5.87 o 
   2  21   5       27.91       22.82      4.30 o 
   3  21   5      139.01      150.51      7.69 o 
   4  21   5      140.32      130.29      8.23 o 
   5  21   5       97.95      103.79      7.65 o 
   6  21   5        3.83        8.57      5.57 o 
   7  21   5      105.93      110.46     12.08 o 
   8  21   5       13.93       15.34      8.41 o 
  -8  22   5        3.53        0.75      7.56 o 
  -7  22   5       68.07       50.32      9.37 o 
  -6  22   5       14.02       10.49      7.42 o 
  -5  22   5       22.34       26.48      7.06 o 
  -4  22   5      211.16      229.82     11.23 o 
  -3  22   5      213.34      206.62      8.80 o 
  -2  22   5        0.25        0.93      3.55 o 
  -1  22   5        1.69        6.28      4.09 o 
   0  22   5      269.54      260.45      7.69 o 
   1  22   5      237.37      221.98      8.60 o 
   2  22   5       56.40       64.64      5.83 o 
   3  22   5       11.82        8.75      4.52 o 
   4  22   5       64.85       91.07      7.13 o 
   5  22   5        0.83        2.16      4.81 o 
   6  22   5        0.28       10.03      6.49 o 
   7  22   5        0.51        8.58      7.33 o 
   8  22   5       25.61       42.00      9.62 o 
  -8  23   5        0.33       -5.72      7.42 o 
  -7  23   5        1.32        1.77      7.06 o 
  -6  23   5       56.08       47.69      9.44 o 
  -5  23   5        3.61       -0.15      6.38 o 
  -4  23   5       13.24       11.36      4.92 o 
  -3  23   5        9.63       -0.47      4.21 o 
  -2  23   5      623.65      601.81     13.38 o 
  -1  23   5      381.33      383.29     18.40 o 
   0  23   5      459.03      464.52     10.02 o 
   1  23   5       68.93       64.07      5.92 o 
   2  23   5      744.77      695.66     14.72 o 
   3  23   5        3.60       -2.63      4.19 o 
   4  23   5       35.51       28.45      5.64 o 
   5  23   5       18.64       22.35      5.83 o 
   6  23   5        3.54       -8.78      5.86 o 
   7  23   5        0.04       -6.53      6.38 o 
   8  23   5       16.57       20.98      9.44 o 
  -8  24   5       10.56        9.70      8.01 o 
  -7  24   5        0.17       -7.72      7.06 o 
  -6  24   5        0.06       -7.03      6.68 o 
  -5  24   5       83.12       73.04      9.44 o 
  -4  24   5       29.06       31.30      5.85 o 
  -3  24   5       10.87        0.79      4.58 o 
  -2  24   5       80.11       89.68      9.45 o 
  -1  24   5      453.99      461.19     15.39 o 
   0  24   5      332.05      339.15     10.47 o 
   1  24   5       30.52       22.80      5.19 o 
   2  24   5      271.54      255.40     11.98 o 
   3  24   5      190.71      190.59     14.92 o 
   4  24   5        1.74       -1.78      4.96 o 
   5  24   5      343.37      381.58     12.50 o 
   6  24   5       43.80       43.88      8.16 o 
   7  24   5       18.74        8.09      8.41 o 
  -7  25   5        7.02        7.34      7.73 o 
  -6  25   5       12.97        5.72      7.42 o 
  -5  25   5       21.41       18.34      6.67 o 
  -4  25   5      182.17      177.17      9.29 o 
  -3  25   5      105.80       92.00      7.40 o 
  -2  25   5       28.49       35.10      6.92 o 
  -1  25   5      455.81      454.35     15.03 o 
   0  25   5      669.54      737.65     25.91 o 
   1  25   5        7.41        8.22      4.86 o 
   2  25   5       75.13       66.82      6.40 o 
   3  25   5        9.00        3.38      5.01 o 
   4  25   5       18.88       11.06      5.19 o 
   5  25   5        0.52        6.84      6.69 o 
   6  25   5       11.85       23.69      7.02 o 
   7  25   5        9.02       18.66      8.25 o 
  -7  26   5        4.23       12.94      7.73 o 
  -6  26   5        3.61       -2.03      9.41 o 
  -5  26   5      108.37      109.08     14.47 o 
  -4  26   5       58.06       37.35      8.03 o 
  -3  26   5      117.26      100.75     18.13 o 
  -2  26   5       48.43       43.95      7.52 o 
  -1  26   5       57.99       47.02      9.51 o 
   0  26   5       44.54       45.45     10.54 o 
   1  26   5      454.63      465.13     17.39 o 
   2  26   5       11.09       17.42      5.36 o 
   3  26   5      170.39      150.62      8.95 o 
   4  26   5      179.51      174.56      9.49 o 
   5  26   5      120.23      117.73      9.46 o 
   6  26   5        6.25        6.46      6.68 o 
   7  26   5       18.24       20.62      8.69 o 
  -6  27   5        1.34       -2.96      5.89 o 
  -5  27   5        0.52       -8.18      5.45 o 
  -4  27   5        0.48       -8.63      5.76 o 
  -3  27   5        8.55        0.13      7.16 o 
  -2  27   5       97.82      115.08     10.05 o 
  -1  27   5      544.57      505.97     16.16 o 
   0  27   5       40.42        9.01     14.31 o 
   1  27   5      230.81      281.12     17.86 o 
   2  27   5       85.19       77.50      6.97 o 
   3  27   5       10.69       15.35      5.50 o 
   4  27   5       84.11      100.65      8.09 o 
   5  27   5        0.26        1.45      6.11 o 
   6  27   5        0.78       -1.62      7.58 o 
  -6  28   5       11.17       -3.61      7.15 o 
  -5  28   5        2.77       -2.59      5.75 o 
  -4  28   5       13.76       18.43      7.24 o 
  -3  28   5        1.88        0.61      7.34 o 
  -2  28   5       78.46       76.91     10.20 o 
  -1  28   5       28.59       27.85     11.45 o 
   0  28   5        6.45        1.25      8.69 o 
   1  28   5       64.35       67.18     11.11 o 
   2  28   5      291.06      264.80     11.25 o 
   3  28   5       38.83       39.99      6.26 o 
   4  28   5       12.10       17.56      5.79 o 
   5  28   5        3.57        0.17      8.95 o 
   6  28   5       32.82       37.56      8.02 o 
  -6  29   5       10.63        8.63      6.92 o 
  -5  29   5        8.68       16.11      8.65 o 
  -4  29   5       23.84       15.54      7.50 o 
  -3  29   5       75.42       60.57     10.00 o 
  -2  29   5        4.35        0.38      5.93 o 
  -1  29   5       23.08       28.09     10.44 o 
   0  29   5       62.42       68.54     11.92 o 
   1  29   5       36.29       33.94     10.44 o 
   2  29   5        1.64       14.56      8.46 o 
   3  29   5       10.93        6.55      5.28 o 
   4  29   5        0.74        3.79      5.28 o 
   5  29   5        0.66       -4.00      5.95 o 
  -5  30   5       13.46        9.00     10.49 o 
  -4  30   5        0.13       -9.00      6.24 o 
  -3  30   5       28.67       26.55      7.13 o 
  -2  30   5        9.75       12.63      9.76 o 
  -1  30   5       35.51       29.75     10.44 o 
   0  30   5       66.71       46.12     11.41 o 
   1  30   5        0.15        8.58      8.69 o 
   2  30   5        0.23       10.01      9.06 o 
   3  30   5       17.42       14.64      9.29 o 
   4  30   5        7.15        4.18      5.41 o 
   5  30   5        5.81        9.29      7.14 o 
  -4  31   5        1.62       -2.03      7.62 o 
  -3  31   5        4.32       -2.43      6.55 o 
  -2  31   5        6.72       -2.58      9.09 o 
  -1  31   5        6.55       19.55     10.12 o 
   0  31   5        0.48       -2.13      8.69 o 
   1  31   5       20.48       20.86     18.60 o 
   2  31   5        0.80       -5.25      8.77 o 
   3  31   5        0.14       -2.37      8.41 o 
   4  31   5        0.07       -8.00      5.33 o 
  -4  32   5        3.45        0.06      7.00 o 
  -3  32   5        1.74      -13.63      9.09 o 
  -2  32   5        0.81       -7.34      8.69 o 
  -1  32   5       21.51       31.50     14.78 o 
   0  32   5        3.93        3.64      9.37 o 
   1  32   5        0.61       -8.20      8.41 o 
   2  32   5        1.07       -8.80      8.69 o 
   3  32   5       12.56       28.18     10.44 o 
   4  32   5       25.90       41.93      8.25 o 
  -3  33   5       11.49       20.03     12.14 o 
  -2  33   5        0.20       -3.34      9.44 o 
  -1  33   5        3.67      -10.97     14.31 o 
   0  33   5        3.76       -4.64      9.76 o 
   1  33   5        8.13        2.20      9.76 o 
   2  33   5        4.14        5.56      9.62 o 
   3  33   5        4.11       -1.43      9.44 o 
  -1  34   5        7.74        0.23      9.76 o 
   0  34   5        0.21       -3.82      9.44 o 
   1  34   5        0.05       -9.17      8.69 o 
 -10   0   6       14.00        9.54     11.45 o 
  -8   0   6       48.55       49.86      7.33 o 
  -6   0   6       43.70       55.65      6.38 o 
  -4   0   6     3688.12     3937.40     53.90 o 
  -2   0   6     2603.19     2648.69     52.46 o 
   0   0   6     1224.61     1206.55     28.61 o 
   2   0   6     6734.65     6552.14     80.93 o 
   4   0   6       25.65       24.00      4.72 o 
   6   0   6     3239.85     3502.24     68.20 o 
   8   0   6       37.08       38.92      6.68 o 
  10   0   6       27.50       25.75     11.45 o 
 -11   1   6        0.76        0.95      7.42 o 
 -10   1   6        2.82       -3.54     11.45 o 
  -9   1   6       21.54       22.79      5.61 o 
  -8   1   6       28.04       35.33      5.51 o 
  -7   1   6       91.07      111.80      6.04 o 
  -6   1   6      854.94      849.36     15.28 o 
  -5   1   6       56.54       53.33      7.57 o 
  -4   1   6       88.50      129.11      6.41 o 
  -3   1   6     1085.50     1151.71     20.23 o 
  -2   1   6        6.03       20.64      4.29 o 
  -1   1   6        0.00        0.00      2.70 o 
   0   1   6        0.00        9.66      3.12 o 
   1   1   6      164.98      172.37      5.25 o 
   2   1   6      896.91      948.78     12.51 o 
   3   1   6      550.76      553.04      9.29 o 
   4   1   6     1786.40     1824.43     20.98 o 
   5   1   6        0.10        2.43      2.59 o 
   6   1   6      267.82      312.05      8.32 o 
   7   1   6      146.28      144.44      6.55 o 
   8   1   6       67.77       69.11      6.60 o 
   9   1   6      219.45      213.51      8.64 o 
  10   1   6       11.01        7.04      5.45 o 
 -11   2   6        0.23        2.28      7.73 o 
 -10   2   6       26.40       28.12      8.41 o 
  -9   2   6        2.02       -6.94      4.75 o 
  -8   2   6       51.40       58.08      5.14 o 
  -7   2   6       16.60       13.63      3.77 o 
  -6   2   6      622.62      673.71     14.73 o 
  -5   2   6      384.60      403.64      9.00 o 
  -4   2   6     2115.02     2331.56     29.14 o 
  -3   2   6     1150.26     1113.36     19.89 o 
  -2   2   6      665.27      636.07     13.81 o 
  -1   2   6     1893.10     1882.20     27.98 o 
   0   2   6     2829.59     2676.90     37.09 o 
   1   2   6       19.35       34.24      2.86 o 
   2   2   6       42.77       33.35      2.96 o 
   3   2   6     1025.76     1118.89     14.42 o 
   4   2   6      719.59      690.90     13.35 o 
   5   2   6      208.43      177.58      6.17 o 
   6   2   6       39.58       38.12      4.12 o 
   7   2   6      139.75      150.96      6.65 o 
   8   2   6       36.31       37.42      4.88 o 
   9   2   6        9.66        5.39      3.95 o 
  10   2   6        9.57       15.35      7.06 o 
 -11   3   6        5.55        8.79      7.73 o 
 -10   3   6        0.15       -2.30      5.45 o 
  -9   3   6       63.67       70.19      7.28 o 
  -8   3   6       77.04       67.31      5.66 o 
  -7   3   6       28.56       23.18      3.95 o 
  -6   3   6       17.29       17.27      3.92 o 
  -5   3   6      278.08      292.88     10.05 o 
  -4   3   6      180.30      157.48      7.67 o 
  -3   3   6      264.04      251.55      8.69 o 
  -2   3   6       12.07       27.96      4.05 o 
  -1   3   6     5899.90     5606.02     57.08 o 
   0   3   6     1763.44     1721.15     30.47 o 
   1   3   6     1629.58     1627.80     17.72 o 
   2   3   6       79.29      102.52      4.16 o 
   3   3   6       75.88       99.03      4.32 o 
   4   3   6      736.33      839.69     12.36 o 
   5   3   6      144.85      120.33      5.21 o 
   6   3   6       36.85       58.29      4.51 o 
   7   3   6       22.35       17.39      4.19 o 
   8   3   6      125.66      140.31      6.97 o 
   9   3   6        2.99        1.31      6.38 o 
  10   3   6        0.36       -2.26      6.68 o 
 -10   4   6        2.17       -1.02      7.44 o 
  -9   4   6      155.95      163.75      9.33 o 
  -8   4   6        2.32        4.18      4.89 o 
  -7   4   6      321.73      304.80      8.66 o 
  -6   4   6      132.08      147.41      6.21 o 
  -5   4   6      367.05      356.79      9.06 o 
  -4   4   6      155.35      198.89      7.12 o 
  -3   4   6        8.05        5.78      3.61 o 
  -2   4   6      135.47      128.14     11.92 o 
  -1   4   6      234.89      270.44      8.77 o 
   0   4   6      222.25      191.10     10.26 o 
   1   4   6        3.62        9.60      4.39 o 
   2   4   6       87.68       82.87      3.15 o 
   3   4   6      219.91      228.53      5.10 o 
   4   4   6       63.91       67.74      4.16 o 
   5   4   6       16.62       13.85      2.96 o 
   6   4   6      149.70      139.54      6.04 o 
   7   4   6       43.30       48.20      4.73 o 
   8   4   6      196.58      189.76      7.93 o 
   9   4   6       72.17       82.64      9.44 o 
  10   4   6        9.76       12.23      8.58 o 
 -10   5   6        7.92       -1.56      5.45 o 
  -9   5   6        5.26        0.16      4.89 o 
  -8   5   6      133.76       99.77      8.03 o 
  -7   5   6       62.49       65.85      5.14 o 
  -6   5   6        8.17        4.70      3.07 o 
  -5   5   6      194.10      242.21      9.22 o 
  -4   5   6      101.11      117.41      8.79 o 
  -3   5   6       99.42       82.71      7.58 o 
  -2   5   6      579.23      647.58     13.81 o 
  -1   5   6     2754.19     2661.25     37.08 o 
   0   5   6     1018.57      956.35     14.49 o 
   1   5   6        0.59        4.05      1.91 o 
   2   5   6      203.61      203.53      4.72 o 
   3   5   6        3.23        3.29      1.93 o 
   4   5   6      106.68      127.70      6.33 o 
   5   5   6        2.99        4.03      2.80 o 
   6   5   6      108.42      132.78      7.43 o 
   7   5   6       40.99       34.94      4.86 o 
   8   5   6       88.99       95.86      9.44 o 
   9   5   6       25.31       11.36      7.33 o 
  10   5   6       59.51       78.81     10.44 o 
 -10   6   6        0.32       -4.44      5.67 o 
  -9   6   6        5.62        2.86      5.51 o 
  -8   6   6        6.65        2.76      5.12 o 
  -7   6   6      117.29      124.86     13.28 o 
  -6   6   6      339.23      400.00     11.01 o 
  -5   6   6      141.09      119.62      5.32 o 
  -4   6   6       54.55       86.37      5.05 o 
  -3   6   6      150.10      179.44      6.71 o 
  -2   6   6      767.87      791.47     15.75 o 
  -1   6   6      183.79      197.05      7.42 o 
   0   6   6      409.95      407.73      8.81 o 
   1   6   6        1.55        7.87      1.64 o 
   2   6   6        4.76        3.38      1.77 o 
   3   6   6      227.08      264.79      7.29 o 
   4   6   6      118.46      127.35      4.99 o 
   5   6   6       40.47       43.75      5.37 o 
   6   6   6        2.88        1.84      3.58 o 
   7   6   6       55.28       55.57      5.08 o 
   8   6   6       37.53       33.59     10.01 o 
   9   6   6        0.78       -2.04      7.63 o 
  10   6   6       13.89       17.96      7.73 o 
 -10   7   6       25.66       19.84      8.41 o 
  -9   7   6       64.46       52.47      7.25 o 
  -8   7   6      132.27      129.91      8.62 o 
  -7   7   6       78.55       76.75      6.56 o 
  -6   7   6       33.38       39.82      4.25 o 
  -5   7   6      523.68      564.83     10.48 o 
  -4   7   6        8.81       21.15      4.23 o 
  -3   7   6      976.02      949.74     15.27 o 
  -2   7   6      309.45      261.59      7.12 o 
  -1   7   6      108.01       85.06      8.11 o 
   0   7   6        0.51        0.86      2.05 o 
   1   7   6       79.57       82.57      3.19 o 
   2   7   6      290.48      322.53      5.27 o 
   3   7   6     1017.56     1155.89     11.74 o 
   4   7   6      635.22      716.38     10.40 o 
   5   7   6      160.09      177.72      6.23 o 
   6   7   6       83.84       66.06      4.70 o 
   7   7   6      140.01      117.99      7.15 o 
   8   7   6       16.26       15.17      8.11 o 
   9   7   6       32.80       63.61     11.45 o 
  10   7   6        1.29       14.31      7.42 o 
 -10   8   6        0.61        0.48      6.74 o 
  -9   8   6        0.26       -5.39      5.12 o 
  -8   8   6       55.08       56.35      6.92 o 
  -7   8   6       40.49       44.42      5.72 o 
  -6   8   6      102.51      129.50      5.90 o 
  -5   8   6       41.32       55.99      4.89 o 
  -4   8   6      533.65      536.80     11.37 o 
  -3   8   6     3151.13     3072.50     35.67 o 
  -2   8   6      434.62      501.80     10.05 o 
  -1   8   6       39.80       32.46      4.05 o 
   0   8   6      151.96      123.88      4.40 o 
   1   8   6       38.84       31.47      2.58 o 
   2   8   6       37.54       38.86      2.52 o 
   3   8   6     2405.20     2526.53     21.23 o 
   4   8   6        2.71       14.00      2.52 o 
   5   8   6      170.66      219.45      6.71 o 
   6   8   6      208.52      196.01      7.99 o 
   7   8   6       46.47       44.77     13.35 o 
   8   8   6      331.41      303.35     15.16 o 
   9   8   6      175.08      202.98     13.81 o 
  10   8   6       13.77       14.02     17.65 o 
 -10   9   6        4.47       -8.67      7.33 o 
  -9   9   6       24.18       17.53      8.01 o 
  -8   9   6       18.84       20.00      6.01 o 
  -7   9   6       94.28       75.91      7.29 o 
  -6   9   6       31.35       27.19      4.96 o 
  -5   9   6      178.88      186.12      7.28 o 
  -4   9   6        1.10        2.18      2.78 o 
  -3   9   6     1136.89     1239.53     18.21 o 
  -2   9   6      185.08      211.92      6.56 o 
  -1   9   6       59.10       73.03      5.02 o 
   0   9   6        0.02        3.99      2.72 o 
   1   9   6      222.88      206.29      6.32 o 
   2   9   6      215.34      247.15      5.45 o 
   3   9   6     1286.63     1303.36     12.03 o 
   4   9   6       35.59       24.03      2.52 o 
   5   9   6      243.23      290.29      7.52 o 
   6   9   6       39.69       43.56      5.18 o 
   7   9   6        3.36        1.91      6.07 o 
   8   9   6        3.17        2.91      6.38 o 
   9   9   6       66.03       78.71     17.17 o 
  10   9   6       15.18       -0.26      7.33 o 
 -10  10   6        6.51        4.52     16.69 o 
  -9  10   6        6.66        8.75      7.73 o 
  -8  10   6      235.73      234.07     11.14 o 
  -7  10   6      156.23      182.15     11.47 o 
  -6  10   6       20.15       31.70      7.92 o 
  -5  10   6      172.49      175.53      7.28 o 
  -4  10   6        2.34        2.57      3.21 o 
  -3  10   6      303.82      342.26      8.96 o 
  -2  10   6        1.63        6.54      2.78 o 
  -1  10   6       28.33       22.76      2.66 o 
   0  10   6      296.26      290.19      6.10 o 
   1  10   6      304.55      290.52      6.43 o 
   2  10   6      699.71      777.59     10.44 o 
   3  10   6      200.29      226.87      5.74 o 
   4  10   6      338.88      371.07      7.46 o 
   5  10   6       90.20      106.95     11.89 o 
   6  10   6      111.90      107.78      8.77 o 
   7  10   6       49.35       44.48      7.73 o 
   8  10   6        1.11        0.48      6.07 o 
   9  10   6       65.62       50.05      9.76 o 
  10  10   6        0.68       12.98      8.58 o 
 -10  11   6        1.32       -0.78      7.33 o 
  -9  11   6        1.80       -0.50      7.06 o 
  -8  11   6      217.20      210.69     13.72 o 
  -7  11   6        8.23        6.94      5.45 o 
  -6  11   6      116.97      122.85      7.55 o 
  -5  11   6      727.38      722.13     20.51 o 
  -4  11   6      392.93      431.62     10.07 o 
  -3  11   6       60.07       66.53      4.49 o 
  -2  11   6       38.73       66.71      4.49 o 
  -1  11   6      373.49      337.38      7.18 o 
   0  11   6      216.49      243.43      5.67 o 
   1  11   6      245.11      275.73      6.10 o 
   2  11   6      202.10      242.18      5.82 o 
   3  11   6        2.31        1.70      2.28 o 
   4  11   6      211.57      197.67      5.95 o 
   5  11   6        0.01        3.01      5.13 o 
   6  11   6      449.44      450.44     24.80 o 
   7  11   6      103.28       94.79      9.76 o 
   8  11   6       53.04       25.28      8.01 o 
   9  11   6        0.06       -6.96      6.64 o 
  10  11   6       60.23       64.60     10.73 o 
 -10  12   6       11.60        7.15      8.09 o 
  -9  12   6        2.53       -3.86     10.97 o 
  -8  12   6        9.09        5.72      8.09 o 
  -7  12   6      231.42      210.18      9.96 o 
  -6  12   6      515.01      480.77     14.15 o 
  -5  12   6        1.76        5.72      7.63 o 
  -4  12   6      390.39      374.43     12.72 o 
  -3  12   6       83.22       99.32      5.32 o 
  -2  12   6      398.12      393.18     19.96 o 
  -1  12   6      310.07      293.40      6.24 o 
   0  12   6        0.08        0.57      1.68 o 
   1  12   6       53.93       53.24      3.45 o 
   2  12   6       14.82       36.58      2.95 o 
   3  12   6      797.99      819.48     11.52 o 
   4  12   6      763.44      893.90     12.40 o 
   5  12   6      381.98      378.12      9.12 o 
   6  12   6        2.08        1.01      7.15 o 
   7  12   6        8.33        7.87     11.92 o 
   8  12   6      194.77      210.35     15.74 o 
   9  12   6        0.27        6.64      7.63 o 
  10  12   6        0.05        0.75      7.56 o 
 -10  13   6        0.17       -3.34      8.11 o 
  -9  13   6       10.21        1.43      8.09 o 
  -8  13   6      245.23      236.20     14.79 o 
  -7  13   6      366.78      433.17     21.46 o 
  -6  13   6      336.26      350.52     11.63 o 
  -5  13   6      712.84      650.98     18.88 o 
  -4  13   6      107.83       98.58      8.41 o 
  -3  13   6      240.30      250.33      8.10 o 
  -2  13   6       99.29       93.60      5.36 o 
  -1  13   6      313.39      260.72      6.01 o 
   0  13   6       26.98       25.49      2.49 o 
   1  13   6      151.64      147.35      4.98 o 
   2  13   6      165.78      159.54      5.41 o 
   3  13   6      897.40      885.38     12.32 o 
   4  13   6       47.18       67.35      4.09 o 
   5  13   6       90.65       69.85      6.41 o 
   6  13   6        0.96       -8.09      5.40 o 
   7  13   6        1.48       -8.68      7.15 o 
   8  13   6       19.11        4.04      7.06 o 
   9  13   6        6.15        2.90      8.01 o 
  10  13   6        4.75       -6.45      7.06 o 
 -10  14   6       36.24       50.30     10.05 o 
  -9  14   6       22.77        9.61      8.69 o 
  -8  14   6        2.00       -7.04      7.06 o 
  -7  14   6       29.12       34.55      8.77 o 
  -6  14   6      932.43      858.22     22.90 o 
  -5  14   6      126.48      117.81      9.44 o 
  -4  14   6      556.33      578.98     16.86 o 
  -3  14   6      132.84      137.51      6.48 o 
  -2  14   6      644.16      678.41     11.50 o 
  -1  14   6      245.99      263.13      5.83 o 
   0  14   6       15.09       13.09      2.30 o 
   1  14   6      129.23      128.02      4.15 o 
   2  14   6       79.68       87.67      4.31 o 
   3  14   6      398.08      360.86      7.79 o 
   4  14   6       82.85       92.45      5.66 o 
   5  14   6       67.80       77.08      6.56 o 
   6  14   6      115.55       85.44     12.88 o 
   7  14   6        5.26       -8.84      6.38 o 
   8  14   6       21.86       25.09      8.69 o 
   9  14   6        0.02        8.11      8.58 o 
  -9  15   6       98.29      125.31     12.35 o 
  -8  15   6       11.14       -2.23      7.06 o 
  -7  15   6        5.08        1.91      6.74 o 
  -6  15   6       40.70       52.32      8.77 o 
  -5  15   6      173.00      153.10     10.79 o 
  -4  15   6       95.08      110.13     10.01 o 
  -3  15   6       63.13       61.17      6.33 o 
  -2  15   6      141.47      146.51      5.67 o 
  -1  15   6       98.45       98.69      3.98 o 
   0  15   6       18.36       19.60      2.58 o 
   1  15   6      226.36      245.47      5.64 o 
   2  15   6       92.08       88.90      4.37 o 
   3  15   6       71.97       70.31      4.23 o 
   4  15   6       63.37       56.38      4.81 o 
   5  15   6       35.71       37.55      6.01 o 
   6  15   6       97.19       95.60     10.05 o 
   7  15   6      122.83      123.00     11.11 o 
   8  15   6        0.26       -3.82      6.87 o 
   9  15   6        1.61       -0.61     11.92 o 
  -9  16   6        0.31       -2.69      7.33 o 
  -8  16   6       61.23       23.84     10.49 o 
  -7  16   6       22.29       18.12      8.58 o 
  -6  16   6       72.64       56.43      8.69 o 
  -5  16   6      280.50      271.84     12.81 o 
  -4  16   6      376.40      387.70     14.16 o 
  -3  16   6       12.55        9.54      8.58 o 
  -2  16   6      764.25      758.86     12.46 o 
  -1  16   6      563.20      571.22     11.15 o 
   0  16   6      374.82      364.99      6.82 o 
   1  16   6     1155.56     1185.60     13.07 o 
   2  16   6      166.84      198.93      6.18 o 
   3  16   6      437.70      451.46      8.77 o 
   4  16   6      176.60      205.06      7.96 o 
   5  16   6       87.81       81.60      7.28 o 
   6  16   6       68.31       64.42      9.09 o 
   7  16   6      140.89      133.12     12.08 o 
   8  16   6        5.88        3.47      9.06 o 
   9  16   6       26.99       58.10     14.31 o 
  -9  17   6        0.86       -9.36      7.33 o 
  -8  17   6       13.46        4.77      7.63 o 
  -7  17   6      148.98      122.20     12.40 o 
  -6  17   6        7.17       13.35      8.58 o 
  -5  17   6       34.02       17.07      6.38 o 
  -4  17   6       60.84       67.72      7.73 o 
  -3  17   6        2.36       -2.35      4.35 o 
  -2  17   6       32.02       39.76      3.85 o 
  -1  17   6        8.79       13.10      2.66 o 
   0  17   6      286.49      302.64      6.48 o 
   1  17   6      743.20      772.48     12.10 o 
   2  17   6      300.84      325.03      7.61 o 
   3  17   6       20.13       33.94      4.35 o 
   4  17   6      201.92      186.29      7.71 o 
   5  17   6        3.09        3.95      5.01 o 
   6  17   6        6.09       -2.89      5.29 o 
   7  17   6       47.49       64.81      9.76 o 
   8  17   6        0.48        6.20      8.11 o 
   9  17   6        0.23       -3.34      7.42 o 
  -9  18   6        2.17      -11.11      7.56 o 
  -8  18   6       21.93        0.36     12.88 o 
  -7  18   6       72.51       66.11     10.05 o 
  -6  18   6        2.99       -2.86      6.07 o 
  -5  18   6       19.15       11.45      6.74 o 
  -4  18   6       10.57       14.14      5.70 o 
  -3  18   6       68.78       75.69      6.69 o 
  -2  18   6      470.34      490.84     11.15 o 
  -1  18   6       13.01        6.57      2.50 o 
   0  18   6       53.74       49.29      3.39 o 
   1  18   6      763.89      827.52     12.64 o 
   2  18   6        0.03        0.80      2.88 o 
   3  18   6      118.92      107.43      8.81 o 
   4  18   6      214.84      224.09      8.53 o 
   5  18   6        4.72        4.46      5.30 o 
   6  18   6       71.53       54.20      7.43 o 
   7  18   6       41.26       34.30      8.41 o 
   8  18   6        1.55       -7.36      6.87 o 
   9  18   6        0.93       -2.07      7.73 o 
  -9  19   6        0.02       -2.98      8.41 o 
  -8  19   6        7.36       11.45      8.01 o 
  -7  19   6       17.75       19.37      7.73 o 
  -6  19   6        0.31       -8.08      8.58 o 
  -5  19   6       41.50       33.90      8.09 o 
  -4  19   6       86.48       93.82      9.09 o 
  -3  19   6        0.43       -2.53      5.02 o 
  -2  19   6        1.22        2.18      3.25 o 
  -1  19   6       20.88       13.03      2.80 o 
   0  19   6       12.96       13.72      3.23 o 
   1  19   6      268.38      247.29      7.43 o 
   2  19   6        1.13       -1.18      2.85 o 
   3  19   6       12.84       19.27      6.47 o 
   4  19   6      160.98      179.42      8.02 o 
   5  19   6       91.55       86.79      7.67 o 
   6  19   6      175.91      176.53     10.43 o 
   7  19   6        0.34       -4.01     11.45 o 
   8  19   6        7.30        3.52      9.54 o 
   9  19   6        3.24       -4.29      8.11 o 
  -8  20   6        6.59        2.95      7.33 o 
  -7  20   6       10.21        4.31      7.06 o 
  -6  20   6        1.23       -8.55      5.70 o 
  -5  20   6       24.91        6.27      6.38 o 
  -4  20   6      208.01      195.19     11.47 o 
  -3  20   6        0.01       -6.09      4.06 o 
  -2  20   6        2.02        0.00      3.57 o 
  -1  20   6       85.84       87.82      4.29 o 
   0  20   6       29.99       27.74      3.74 o 
   1  20   6      163.02      155.14      6.16 o 
   2  20   6       21.31       29.88      5.60 o 
   3  20   6        2.69       -1.13      3.57 o 
   4  20   6      139.02      123.25      7.71 o 
   5  20   6        7.05        9.80      5.36 o 
   6  20   6       36.27       39.75      7.28 o 
   7  20   6       13.88        9.10      7.33 o 
   8  20   6       36.08       39.94     10.01 o 
  -8  21   6        3.94       -3.34      8.09 o 
  -7  21   6        4.06       -6.34      6.64 o 
  -6  21   6        8.64        0.19      7.63 o 
  -5  21   6       23.40       18.71      7.06 o 
  -4  21   6        1.25       -2.15      5.27 o 
  -3  21   6       25.66       22.60      4.86 o 
  -2  21   6       29.56       27.94      4.66 o 
  -1  21   6      274.56      235.83      8.80 o 
   0  21   6      427.69      415.82      9.35 o 
   1  21   6      350.80      357.21      8.90 o 
   2  21   6        4.98        5.42      3.95 o 
   3  21   6       74.20       83.60      6.26 o 
   4  21   6       54.79       36.04      5.48 o 
   5  21   6       13.05        8.21      5.75 o 
   6  21   6        0.41       -2.64      5.86 o 
   7  21   6        0.82        3.00      7.06 o 
   8  21   6        9.12        0.76      8.01 o 
  -8  22   6       17.91        4.97      8.01 o 
  -7  22   6       54.11       55.36     17.17 o 
  -6  22   6       48.54       22.69      8.11 o 
  -5  22   6      106.80      114.22     13.35 o 
  -4  22   6      256.20      260.97     12.81 o 
  -3  22   6       11.54       10.15      4.86 o 
  -2  22   6       81.32       80.90      7.07 o 
  -1  22   6        1.87        2.99      4.19 o 
   0  22   6      475.00      456.96      9.97 o 
   1  22   6        0.40       -4.79      3.19 o 
   2  22   6       61.20       58.85      5.79 o 
   3  22   6        0.03       -1.61      3.72 o 
   4  22   6      145.88      136.68      7.94 o 
   5  22   6        7.08       -3.56      5.57 o 
   6  22   6       91.72       86.92      8.92 o 
   7  22   6        0.01        7.30      7.56 o 
   8  22   6        0.01       -3.52      7.22 o 
  -8  23   6        1.02      -10.40      7.06 o 
  -7  23   6        1.54        3.52      7.73 o 
  -6  23   6        3.98       -4.36      7.06 o 
  -5  23   6       25.08       17.34     19.08 o 
  -4  23   6       17.30        3.92      6.72 o 
  -3  23   6       20.61       19.80      5.05 o 
  -2  23   6      102.86      117.08     16.58 o 
  -1  23   6       64.25       58.39      8.46 o 
   0  23   6       42.74       53.54      6.33 o 
   1  23   6        6.44        4.48      4.30 o 
   2  23   6        5.41        6.07      4.62 o 
   3  23   6        0.77        0.63      4.55 o 
   4  23   6       18.74       23.38      6.45 o 
   5  23   6       10.81        6.63      6.42 o 
   6  23   6       53.50       44.84      8.11 o 
   7  23   6        3.96        1.65      7.33 o 
   8  23   6        8.52       11.29      8.41 o 
  -7  24   6        1.54       -6.16     10.01 o 
  -6  24   6        0.01       -3.82      6.74 o 
  -5  24   6       76.59       57.85      9.09 o 
  -4  24   6        0.81       -7.66      5.10 o 
  -3  24   6       13.30        8.44      4.84 o 
  -2  24   6       18.03       18.28      6.13 o 
  -1  24   6      148.51      167.60     19.27 o 
   0  24   6      435.94      478.82     14.46 o 
   1  24   6      822.09      835.45     16.63 o 
   2  24   6       58.81       71.27      6.75 o 
   3  24   6        4.93        0.27      4.93 o 
   4  24   6        5.59        9.60      6.53 o 
   5  24   6      259.04      233.50     12.24 o 
   6  24   6        2.70       -0.71      6.49 o 
   7  24   6        0.06       -4.81     10.01 o 
  -7  25   6        4.99       -8.81      7.06 o 
  -6  25   6        1.41        5.25      7.42 o 
  -5  25   6       45.93       45.99      7.60 o 
  -4  25   6       41.19       37.39      6.43 o 
  -3  25   6        8.16        6.76      7.44 o 
  -2  25   6       30.41       34.59      7.13 o 
  -1  25   6        1.61       -3.53      5.65 o 
   0  25   6      103.23      122.55     11.58 o 
   1  25   6        1.99        6.48      4.89 o 
   2  25   6      986.32     1019.81     19.16 o 
   3  25   6       12.60        9.75      5.17 o 
   4  25   6      100.25       84.64     12.76 o 
   5  25   6        2.14       -7.06      5.73 o 
   6  25   6        4.90       -3.49     10.49 o 
   7  25   6       14.26       -2.77      7.33 o 
  -7  26   6        3.16        4.61     12.40 o 
  -6  26   6        0.00        2.17      7.33 o 
  -5  26   6        0.26        5.07      6.02 o 
  -4  26   6       68.23       49.47      6.71 o 
  -3  26   6       25.87       11.17      6.71 o 
  -2  26   6       24.59       21.92      6.92 o 
  -1  26   6       24.61       43.71     14.57 o 
   0  26   6       11.24       14.44      9.37 o 
   1  26   6       37.78       34.88      7.52 o 
   2  26   6      162.80      180.03      9.09 o 
   3  26   6       30.72       26.79      6.01 o 
   4  26   6       83.21       85.17     11.17 o 
   5  26   6       40.42       50.72      8.11 o 
   6  26   6       14.83        0.03      9.21 o 
   7  26   6        3.76       -5.69      7.25 o 
  -6  27   6        7.75       -2.28      6.24 o 
  -5  27   6       14.42        6.33      6.33 o 
  -4  27   6        2.74      -11.16      8.70 o 
  -3  27   6       81.29       77.85      9.40 o 
  -2  27   6        9.11        5.26      6.45 o 
  -1  27   6       91.32      121.93      9.79 o 
   0  27   6       64.76       71.58     12.08 o 
   1  27   6        4.70       -5.34      8.25 o 
   2  27   6        0.04       -6.27      4.80 o 
   3  27   6       17.72       18.04      5.55 o 
   4  27   6        8.81        8.24      5.76 o 
   5  27   6       19.75       20.66      6.90 o 
   6  27   6        3.18        3.93     10.76 o 
  -6  28   6        1.25       -0.79      6.42 o 
  -5  28   6        3.69       -2.86      7.33 o 
  -4  28   6        4.29        0.88      6.33 o 
  -3  28   6       10.79       -0.48      6.35 o 
  -2  28   6       11.87       10.92      7.54 o 
  -1  28   6       78.74       73.55     11.92 o 
   0  28   6       10.78        2.93      8.69 o 
   1  28   6        7.68       -0.46      8.41 o 
   2  28   6       86.58       87.00      9.33 o 
   3  28   6       77.22       53.10      6.87 o 
   4  28   6        0.07       -4.88      7.39 o 
   5  28   6       31.87       26.05      7.40 o 
   6  28   6        0.16       -3.48      6.61 o 
  -5  29   6        3.55        6.60      8.46 o 
  -4  29   6        0.00       -1.86     11.25 o 
  -3  29   6       23.10       31.89      7.99 o 
  -2  29   6       30.21       19.21     10.76 o 
  -1  29   6       10.65        9.01      8.94 o 
   0  29   6       72.35       75.55     12.81 o 
   1  29   6        1.23        1.80     10.01 o 
   2  29   6       10.75       20.85      9.37 o 
   3  29   6        7.65       15.66      5.60 o 
   4  29   6        0.62       -5.69      5.75 o 
   5  29   6        2.20        0.47      6.42 o 
  -5  30   6       15.98        4.04      8.25 o 
  -4  30   6        2.58       -8.38      9.26 o 
  -3  30   6        3.22       -6.86      6.17 o 
  -2  30   6        0.38        6.20      9.44 o 
  -1  30   6        0.35       -6.82      8.69 o 
   0  30   6        0.41      -11.23      8.69 o 
   1  30   6        7.47       11.45     11.45 o 
   2  30   6       75.75       80.62     13.04 o 
   3  30   6        8.87       12.88      5.67 o 
   4  30   6       10.96        7.96      7.95 o 
   5  30   6        9.57        5.78      6.90 o 
  -4  31   6       10.74        5.53      7.50 o 
  -3  31   6       19.77       24.91      8.31 o 
  -2  31   6        2.21        1.77      9.09 o 
  -1  31   6        4.88      -12.11      8.69 o 
   0  31   6        4.83      -10.42      8.69 o 
   1  31   6       20.18        7.77      9.16 o 
   2  31   6        9.79        5.31      9.16 o 
   3  31   6        5.74       13.58      9.62 o 
   4  31   6       26.41       24.11      7.35 o 
  -3  32   6        3.86        6.15     10.44 o 
  -2  32   6        0.35       -2.68      9.09 o 
  -1  32   6        0.26       -3.89      9.09 o 
   0  32   6        6.58       -9.64      9.54 o 
   1  32   6        2.74       -6.03      8.25 o 
   2  32   6        1.77       -1.06      8.94 o 
   3  32   6        0.00       -6.68     14.31 o 
  -2  33   6        2.18       -2.38     10.12 o 
  -1  33   6        2.85      -12.62      8.41 o 
   0  33   6        2.09       -0.48      9.44 o 
   1  33   6       20.02       18.77     10.44 o 
   2  33   6        0.00       -4.52      9.09 o 
  -9   0   7      232.49      194.39     12.35 o 
  -7   0   7       42.51       47.99      7.06 o 
  -5   0   7     1459.74     1609.73     37.20 o 
  -3   0   7     1206.09     1155.05     30.52 o 
  -1   0   7     7296.89     6831.09    119.22 o 
   1   0   7     2005.86     2262.40     47.69 o 
   3   0   7       13.67        5.72     10.49 o 
   5   0   7     2169.91     2193.72     55.80 o 
   7   0   7      151.43      158.72      9.76 o 
   9   0   7       33.96       27.80     15.74 o 
 -10   1   7       13.08        1.74      7.73 o 
  -9   1   7        0.32       -0.91      5.18 o 
  -8   1   7       14.20       10.40      4.43 o 
  -7   1   7       65.01       72.74      5.41 o 
  -6   1   7      160.28      155.87      6.76 o 
  -5   1   7       85.60      101.82      5.59 o 
  -4   1   7     2981.45     2876.08     41.82 o 
  -3   1   7       47.84       16.43      4.35 o 
  -2   1   7      787.65      867.48     17.54 o 
  -1   1   7     1380.97     1307.43     28.61 o 
   0   1   7      581.81      491.95     19.08 o 
   1   1   7     8110.07     7823.39     78.38 o 
   2   1   7      962.43      839.23     12.15 o 
   3   1   7        5.33       -2.04      2.31 o 
   4   1   7     1272.07     1214.54     17.07 o 
   5   1   7       58.72       63.47      4.51 o 
   6   1   7      569.60      581.41     11.54 o 
   7   1   7        1.24        1.91      3.49 o 
   8   1   7        2.84        3.28      4.03 o 
   9   1   7        4.67        2.36      4.25 o 
  10   1   7        0.03       -7.15      6.20 o 
 -10   2   7       48.93       42.74     10.01 o 
  -9   2   7       31.04       27.53      6.49 o 
  -8   2   7        7.40        5.49      4.12 o 
  -7   2   7       10.68        4.63      3.99 o 
  -6   2   7       84.97       91.17      5.92 o 
  -5   2   7       39.71       62.19      4.84 o 
  -4   2   7      520.22      540.62     11.90 o 
  -3   2   7      220.30      171.87      8.09 o 
  -2   2   7     1169.26     1192.32     21.24 o 
  -1   2   7        8.27       10.49      3.37 o 
   0   2   7       21.16        2.33      9.06 o 
   1   2   7     3962.76     3925.97     37.08 o 
   2   2   7      215.17      213.46      6.04 o 
   3   2   7      161.84      195.24      6.20 o 
   4   2   7      671.47      654.22     11.32 o 
   5   2   7       10.41        9.13      3.15 o 
   6   2   7      933.45      903.50     14.88 o 
   7   2   7       17.65       16.93      4.25 o 
   8   2   7        2.99        4.05      4.41 o 
   9   2   7       70.14       71.12      6.37 o 
  10   2   7        8.75       10.95      7.06 o 
 -10   3   7        9.41        6.46      6.01 o 
  -9   3   7        9.43        4.81      6.30 o 
  -8   3   7      131.57      113.68      6.85 o 
  -7   3   7       21.95       15.48      4.25 o 
  -6   3   7       22.76       18.27      4.03 o 
  -5   3   7      714.63      764.05     18.46 o 
  -4   3   7        1.20        0.77      3.86 o 
  -3   3   7       89.30       91.87     20.98 o 
  -2   3   7       41.87       52.88      5.72 o 
  -1   3   7       55.20       58.44      5.02 o 
   0   3   7     2267.16     2202.87     33.05 o 
   1   3   7       26.76       38.13      3.00 o 
   2   3   7       35.22       19.93      2.75 o 
   3   3   7      160.15      151.38      5.56 o 
   4   3   7       11.53       27.33      3.85 o 
   5   3   7      118.49      120.63      5.77 o 
   6   3   7      432.77      444.47     19.00 o 
   7   3   7       23.62       36.97      4.60 o 
   8   3   7       17.56       26.67      4.60 o 
   9   3   7       24.27       19.94      7.33 o 
  10   3   7       19.80       16.69     10.97 o 
 -10   4   7       21.91       14.50      6.41 o 
  -9   4   7      103.99      111.27      8.92 o 
  -8   4   7       59.10       61.17      7.12 o 
  -7   4   7      159.87      155.71      7.85 o 
  -6   4   7      156.91      157.88      6.93 o 
  -5   4   7        3.69       15.98      4.27 o 
  -4   4   7       25.66       18.61      3.64 o 
  -3   4   7      358.09      331.02     10.49 o 
  -2   4   7      957.91      870.51     17.50 o 
  -1   4   7        3.97       -1.80      5.25 o 
   0   4   7       19.08       34.53      3.64 o 
   1   4   7     1579.85     1449.85     15.25 o 
   2   4   7     1352.54     1360.02     14.53 o 
   3   4   7      133.08      129.92      4.35 o 
   4   4   7        7.56       12.73      3.95 o 
   5   4   7        1.39        2.83      2.96 o 
   6   4   7       15.27       16.60      3.64 o 
   7   4   7        5.80        4.33      3.64 o 
   8   4   7       10.19        8.61      4.12 o 
   9   4   7       46.84       58.68     10.49 o 
  10   4   7       46.17       45.87      9.09 o 
 -10   5   7        8.54        6.00      6.45 o 
  -9   5   7       20.06       12.01      5.81 o 
  -8   5   7        3.93       -4.64      4.75 o 
  -7   5   7      332.67      334.18      9.26 o 
  -6   5   7       36.44       38.74      4.40 o 
  -5   5   7      436.24      405.29     10.77 o 
  -4   5   7      113.34       98.23      5.61 o 
  -3   5   7       65.90       69.51      5.70 o 
  -2   5   7      174.58      174.47      7.73 o 
  -1   5   7     1896.21     1883.75     29.33 o 
   0   5   7     2418.16     2291.96     62.47 o 
   1   5   7     1071.32     1143.41     14.52 o 
   2   5   7      128.17      146.68      4.54 o 
   3   5   7       82.11      105.40      4.04 o 
   4   5   7        4.31       -2.21      2.59 o 
   5   5   7     1233.33     1187.69     16.64 o 
   6   5   7       28.50       26.26      4.40 o 
   7   5   7      240.77      228.29      8.91 o 
   8   5   7       11.08        7.87      6.80 o 
   9   5   7        6.45        2.19      6.68 o 
  10   5   7        4.87       10.49      7.73 o 
 -10   6   7        3.05        3.33      5.96 o 
  -9   6   7       13.42        0.76      5.57 o 
  -8   6   7       36.71       30.66      8.51 o 
  -7   6   7      217.56      243.93     10.03 o 
  -6   6   7      266.36      245.35     10.46 o 
  -5   6   7        9.88       10.23      3.78 o 
  -4   6   7      186.98      224.48      9.75 o 
  -3   6   7        4.97       10.03      4.61 o 
  -2   6   7      195.18      202.76      8.69 o 
  -1   6   7        0.00       -2.38      3.37 o 
   0   6   7      153.16      157.51      7.06 o 
   1   6   7       81.97       62.00      3.55 o 
   2   6   7      187.31      200.83      6.75 o 
   3   6   7     1829.26     1767.88     18.19 o 
   4   6   7      125.46      139.85      5.56 o 
   5   6   7       26.77       24.88      3.99 o 
   6   6   7       60.44       58.37      5.56 o 
   7   6   7        0.07       -1.94      4.04 o 
   8   6   7       66.74       48.17      8.77 o 
   9   6   7      123.46       93.19     13.83 o 
  10   6   7       30.43       36.14      9.09 o 
 -10   7   7        6.22       -0.77      5.86 o 
  -9   7   7       34.82       30.39      6.61 o 
  -8   7   7      116.59       77.55      7.88 o 
  -7   7   7       60.68       38.45      6.06 o 
  -6   7   7       14.67        6.67      4.27 o 
  -5   7   7      134.11      139.04      7.28 o 
  -4   7   7      124.38      103.82      5.88 o 
  -3   7   7      782.91      797.35     14.25 o 
  -2   7   7        0.06       -2.86      4.77 o 
  -1   7   7        0.36       -2.54      5.72 o 
   0   7   7     1411.49     1393.12     19.62 o 
   1   7   7       78.14       89.97      4.25 o 
   2   7   7      532.12      496.97      9.25 o 
   3   7   7      557.52      508.85      8.30 o 
   4   7   7      414.42      399.52      7.62 o 
   5   7   7        9.01        1.24      2.96 o 
   6   7   7      204.22      208.16      7.37 o 
   7   7   7      145.95      158.59      8.54 o 
   8   7   7        1.12       -3.34      6.07 o 
   9   7   7        3.10       11.45      7.42 o 
  10   7   7        3.28        3.34      7.06 o 
 -10   8   7        0.74       -2.20      7.73 o 
  -9   8   7       63.65       63.26      9.74 o 
  -8   8   7       91.82      108.54      8.58 o 
  -7   8   7       53.07       54.62      6.61 o 
  -6   8   7       41.13       45.79      6.47 o 
  -5   8   7        0.69       -0.81      3.46 o 
  -4   8   7       50.15       58.83      5.05 o 
  -3   8   7        0.01        4.81      3.21 o 
  -2   8   7       46.89       45.24      7.63 o 
  -1   8   7      135.75      134.88      7.06 o 
   0   8   7      144.72      133.53      8.09 o 
   1   8   7      147.22      165.97      4.96 o 
   2   8   7       24.83       24.22      2.52 o 
   3   8   7     1030.74     1031.00     12.50 o 
   4   8   7       17.70       19.86      3.70 o 
   5   8   7        0.01        1.32      2.80 o 
   6   8   7        6.76        3.61      3.78 o 
   7   8   7       24.70       11.16     12.40 o 
   8   8   7       33.33       38.65      8.41 o 
   9   8   7       67.67       77.45     10.12 o 
  10   8   7        0.02       -0.18      7.06 o 
 -10   9   7        1.00        3.44      7.73 o 
  -9   9   7        1.32       -4.50      5.57 o 
  -8   9   7      173.40      170.41     12.29 o 
  -7   9   7       24.16       23.29      8.00 o 
  -6   9   7       34.44       46.31      5.86 o 
  -5   9   7      289.27      286.98     15.09 o 
  -4   9   7      146.79      144.64      9.81 o 
  -3   9   7       78.36       70.57      7.42 o 
  -2   9   7      379.29      351.84      7.72 o 
  -1   9   7      360.28      330.15     10.44 o 
   0   9   7       66.20       73.13      4.57 o 
   1   9   7      519.14      503.37      8.13 o 
   2   9   7       85.93      110.12      4.16 o 
   3   9   7       12.62       11.06      2.26 o 
   4   9   7      131.20      131.36      6.27 o 
   5   9   7       48.92       38.90      4.75 o 
   6   9   7       21.05       18.34      4.57 o 
   7   9   7       68.56       80.66     16.69 o 
   8   9   7      206.15      237.25     24.80 o 
   9   9   7        9.97        5.93      7.73 o 
  10   9   7       35.90       52.94     10.12 o 
 -10  10   7       27.12       33.25     10.01 o 
  -9  10   7       68.45       65.00     12.88 o 
  -8  10   7      196.60      202.85     10.99 o 
  -7  10   7       54.20       37.71      6.31 o 
  -6  10   7      395.07      419.72     14.83 o 
  -5  10   7      325.88      336.76      9.81 o 
  -4  10   7       14.92       10.94      7.54 o 
  -3  10   7       42.86       47.45      4.49 o 
  -2  10   7      164.36      173.14      7.12 o 
  -1  10   7      469.94      436.05     12.08 o 
   0  10   7     1093.12     1112.85     15.05 o 
   1  10   7       78.81       99.06      4.06 o 
   2  10   7      944.33      971.19     12.28 o 
   3  10   7       67.89       65.45      4.26 o 
   4  10   7        3.97        7.99      2.71 o 
   5  10   7      536.08      483.78     12.19 o 
   6  10   7       83.37       78.53      6.31 o 
   7  10   7        0.41       -3.34      6.07 o 
   8  10   7       51.40       54.17      9.09 o 
   9  10   7       74.13       87.19     17.65 o 
  10  10   7        4.17        1.56      7.33 o 
 -10  11   7        1.05        1.91      8.58 o 
  -9  11   7       30.08       31.69      9.09 o 
  -8  11   7      148.63      147.73     16.21 o 
  -7  11   7      126.04      124.72      8.54 o 
  -6  11   7      286.66      320.17     11.46 o 
  -5  11   7      458.11      461.08     16.14 o 
  -4  11   7       24.44       20.87      4.49 o 
  -3  11   7      328.47      338.26      9.40 o 
  -2  11   7     1071.96     1165.21     17.73 o 
  -1  11   7      235.00      250.10      7.48 o 
   0  11   7      183.74      176.09      5.34 o 
   1  11   7      151.14      126.92      4.65 o 
   2  11   7      444.73      419.07      8.62 o 
   3  11   7       97.24       98.03      5.42 o 
   4  11   7        0.01       -1.01      2.89 o 
   5  11   7      170.65      169.53      6.77 o 
   6  11   7       98.38       95.02      9.09 o 
   7  11   7       31.13       48.31      8.58 o 
   8  11   7      132.27      135.25     12.14 o 
   9  11   7        0.90        8.29      7.73 o 
  10  11   7        6.55        9.54      8.25 o 
 -10  12   7        0.92       -9.97     10.01 o 
  -9  12   7       11.23       20.64      8.58 o 
  -8  12   7       15.63       28.04      8.41 o 
  -7  12   7        0.06        2.65      5.57 o 
  -6  12   7       10.31       16.28      5.45 o 
  -5  12   7       75.22       54.81      7.73 o 
  -4  12   7        0.16       10.82      7.27 o 
  -3  12   7     2698.25     2704.02     33.09 o 
  -2  12   7      977.75      976.68     16.22 o 
  -1  12   7       11.54       13.28      2.86 o 
   0  12   7       10.44        6.75      2.58 o 
   1  12   7       66.99       58.18      3.63 o 
   2  12   7        2.58       -0.82      2.28 o 
   3  12   7      786.55      822.21     17.45 o 
   4  12   7       18.90       25.13      3.68 o 
   5  12   7       14.99        6.56      4.58 o 
   6  12   7      168.77      139.25     11.45 o 
   7  12   7      489.82      493.20     18.54 o 
   8  12   7       81.25      100.16     11.92 o 
   9  12   7        4.42        7.11      8.01 o 
  10  12   7       33.93       26.08      9.62 o 
  -9  13   7        1.57      -10.73      7.15 o 
  -8  13   7      150.37      145.67     12.35 o 
  -7  13   7      207.13      231.51     14.31 o 
  -6  13   7      412.80      448.64     13.30 o 
  -5  13   7       92.83      119.89      9.76 o 
  -4  13   7     1606.91     1535.48     29.71 o 
  -3  13   7        5.07       13.09      4.04 o 
  -2  13   7      236.56      261.79      8.65 o 
  -1  13   7       37.18       30.57      3.31 o 
   0  13   7     1467.82     1412.46     16.62 o 
   1  13   7       70.68       67.78      3.88 o 
   2  13   7       10.58       15.76      3.58 o 
   3  13   7       73.29       69.49      4.21 o 
   4  13   7      114.83      125.85      5.90 o 
   5  13   7        4.14        2.45      4.49 o 
   6  13   7      974.02      889.88     26.23 o 
   7  13   7      280.29      271.29     15.07 o 
   8  13   7       80.95       91.20     11.11 o 
   9  13   7        2.63       20.03      8.69 o 
  -9  14   7       29.34       19.81      8.69 o 
  -8  14   7       23.32       23.10      8.94 o 
  -7  14   7       39.28       41.19      8.41 o 
  -6  14   7       72.87       87.45      7.67 o 
  -5  14   7        0.74       -5.66      5.27 o 
  -4  14   7      821.35      859.12     21.58 o 
  -3  14   7      676.67      723.66     13.86 o 
  -2  14   7      248.69      227.31      7.81 o 
  -1  14   7     1042.99     1062.33     12.66 o 
   0  14   7      362.87      406.61      7.31 o 
   1  14   7       51.39       55.84      3.94 o 
   2  14   7       45.54       32.35      4.00 o 
   3  14   7     2331.16     2287.52     23.68 o 
   4  14   7      402.30      389.61     16.66 o 
   5  14   7        2.11       -2.32      4.61 o 
   6  14   7       52.33       57.87     12.88 o 
   7  14   7      238.14      276.82     15.16 o 
   8  14   7      155.84      152.72     17.17 o 
   9  14   7        9.04       16.45      8.58 o 
  -9  15   7        3.41       -2.77      7.33 o 
  -8  15   7        2.41      -11.60      7.73 o 
  -7  15   7       28.28       22.05      9.06 o 
  -6  15   7       69.01       80.77      9.76 o 
  -5  15   7      239.68      262.03     13.14 o 
  -4  15   7       14.35       28.51      7.15 o 
  -3  15   7        3.65       -4.12      3.46 o 
  -2  15   7       63.28       66.78      5.18 o 
  -1  15   7     2556.82     2624.45     26.13 o 
   0  15   7      311.65      284.11      6.30 o 
   1  15   7      787.32      827.80     10.69 o 
   2  15   7        0.87       -0.52      2.81 o 
   3  15   7       34.79       47.49      3.78 o 
   4  15   7       34.94       34.13      5.30 o 
   5  15   7      104.85      119.33      8.06 o 
   6  15   7      239.17      252.75     13.72 o 
   7  15   7        9.09       15.74      8.09 o 
   8  15   7       45.84       67.58     11.45 o 
   9  15   7        7.77        8.43      8.41 o 
  -9  16   7        0.02       -1.43      8.01 o 
  -8  16   7       10.03        1.16      7.73 o 
  -7  16   7       46.77       38.05      8.77 o 
  -6  16   7        0.68        8.11      6.74 o 
  -5  16   7       18.48       10.74      6.38 o 
  -4  16   7       59.35       51.56      7.33 o 
  -3  16   7       41.71       62.33      7.06 o 
  -2  16   7        6.74       13.66      3.42 o 
  -1  16   7      280.17      281.84      6.48 o 
   0  16   7       80.10       73.20      4.44 o 
   1  16   7      131.95      137.98      6.04 o 
   2  16   7        9.38       15.80      3.35 o 
   3  16   7        7.92       14.25      3.28 o 
   4  16   7        0.14       -5.38      4.20 o 
   5  16   7       28.49       28.87      6.41 o 
   6  16   7       29.62       22.74     10.97 o 
   7  16   7       73.07       69.54      9.76 o 
   8  16   7        7.55       10.01      8.09 o 
   9  16   7       20.07       13.35     11.92 o 
  -9  17   7        0.98      -10.01      8.11 o 
  -8  17   7        1.54       -8.63      7.06 o 
  -7  17   7        2.72       -4.22      7.06 o 
  -6  17   7        8.70       -1.46      9.54 o 
  -5  17   7        0.64       -8.55      5.70 o 
  -4  17   7        1.69       -4.39      7.63 o 
  -3  17   7      166.84      165.30      9.76 o 
  -2  17   7       96.65       99.97      5.64 o 
  -1  17   7       26.33       28.40      3.23 o 
   0  17   7       59.32       70.75      3.83 o 
   1  17   7        4.13       10.66      3.15 o 
   2  17   7      532.63      554.93     11.20 o 
   3  17   7       29.16       30.20      4.51 o 
   4  17   7        2.01       -0.25      4.49 o 
   5  17   7      372.88      384.75     14.30 o 
   6  17   7       96.67      106.29      8.95 o 
   7  17   7      188.44      245.34     14.79 o 
   8  17   7       12.62        8.78      8.11 o 
   9  17   7        7.88       18.05      8.69 o 
  -9  18   7        2.36       -1.43      8.77 o 
  -8  18   7       10.33       -8.11      8.09 o 
  -7  18   7       41.62       28.76      8.69 o 
  -6  18   7       13.15       -1.66      6.38 o 
  -5  18   7       50.87       35.70      7.42 o 
  -4  18   7        1.85       -5.72      5.40 o 
  -3  18   7        1.51       -3.82      4.72 o 
  -2  18   7        5.05        8.98      3.95 o 
  -1  18   7      116.21      119.40      5.12 o 
   0  18   7       13.69       12.35      2.92 o 
   1  18   7       42.26       44.82      4.21 o 
   2  18   7      875.55      878.99     13.50 o 
   3  18   7      114.27      108.92      6.45 o 
   4  18   7       30.84       38.94      6.01 o 
   5  18   7       54.09       57.45      7.12 o 
   6  18   7        7.25        6.50      6.17 o 
   7  18   7       83.30       71.80      9.76 o 
   8  18   7       25.01       27.73     10.97 o 
   9  18   7        0.23       -7.91      8.01 o 
  -8  19   7       16.20       11.98     11.45 o 
  -7  19   7        2.23       -6.17      6.38 o 
  -6  19   7       30.94       32.73      8.09 o 
  -5  19   7       31.22       27.02      8.01 o 
  -4  19   7        1.65       -4.77      5.40 o 
  -3  19   7       12.42       11.09      5.27 o 
  -2  19   7      117.18      114.56      7.57 o 
  -1  19   7       12.04       11.96      3.04 o 
   0  19   7      453.46      452.19      9.70 o 
   1  19   7      521.42      532.97     10.57 o 
   2  19   7       35.82       30.23      3.91 o 
   3  19   7      106.67      110.64      6.61 o 
   4  19   7      114.86       92.90      7.48 o 
   5  19   7       21.22        9.61      5.57 o 
   6  19   7      221.20      258.18     12.42 o 
   7  19   7       26.93       20.95     16.21 o 
   8  19   7       18.37       21.44      8.41 o 
  -8  20   7        0.61       -5.25      7.42 o 
  -7  20   7       13.04       -0.95      7.42 o 
  -6  20   7        1.24        2.38      6.74 o 
  -5  20   7       19.06        5.44     12.40 o 
  -4  20   7       87.94       89.57     17.65 o 
  -3  20   7        9.54        7.21      7.15 o 
  -2  20   7       12.13        6.88      4.21 o 
  -1  20   7      136.46      137.55      5.34 o 
   0  20   7      301.03      298.49      9.07 o 
   1  20   7      106.73      137.60      6.22 o 
   2  20   7        3.95        0.82      3.66 o 
   3  20   7        6.78        2.52      4.61 o 
   4  20   7        3.67        3.44      5.18 o 
   5  20   7       26.64       28.32      6.45 o 
   6  20   7        1.66       -2.81      5.81 o 
   7  20   7        2.12        2.68      7.06 o 
   8  20   7        7.54        6.20      7.42 o 
  -8  21   7       13.93       13.43      8.69 o 
  -7  21   7        0.52       -9.24      6.38 o 
  -6  21   7       88.55       80.21     16.69 o 
  -5  21   7        6.99       -0.15      6.38 o 
  -4  21   7        4.17        6.43      6.38 o 
  -3  21   7        4.91       -1.75      4.16 o 
  -2  21   7        4.82        0.35      4.09 o 
  -1  21   7        0.22       -2.30      4.12 o 
   0  21   7       47.94       37.01      4.41 o 
   1  21   7      731.86      709.94     17.42 o 
   2  21   7        2.92       -2.10      4.35 o 
   3  21   7        8.67        5.75      4.85 o 
   4  21   7      124.67      121.94     12.40 o 
   5  21   7       23.98        8.12      5.75 o 
   6  21   7      193.67      161.47     10.76 o 
   7  21   7       17.67       15.59      7.73 o 
   8  21   7       24.95       33.59      8.94 o 
  -8  22   7        2.61       -9.06      9.06 o 
  -7  22   7       16.81        9.54      8.09 o 
  -6  22   7        0.76        3.51      6.38 o 
  -5  22   7        2.23       -3.61      6.38 o 
  -4  22   7       77.75       63.01      8.41 o 
  -3  22   7       37.45       30.90      5.55 o 
  -2  22   7       20.08       18.88      4.84 o 
  -1  22   7        4.56        1.27      4.44 o 
   0  22   7        2.44       11.19      5.08 o 
   1  22   7        2.36        0.60      3.59 o 
   2  22   7        3.47        0.53      3.87 o 
   3  22   7       32.60       40.79      9.61 o 
   4  22   7      115.18      109.88     10.39 o 
   5  22   7      181.31      165.11     15.94 o 
   6  22   7        1.16        0.77      6.13 o 
   7  22   7        0.58       -2.73      6.87 o 
   8  22   7        6.95       -1.09      6.87 o 
  -7  23   7        6.40        0.40     29.57 o 
  -6  23   7        6.17       -4.97      6.38 o 
  -5  23   7        4.53       -3.97      6.38 o 
  -4  23   7      253.14      245.84     12.07 o 
  -3  23   7        5.30       -1.10      4.72 o 
  -2  23   7      419.39      400.08     14.02 o 
  -1  23   7        2.46       -5.33      4.44 o 
   0  23   7      751.23      727.42     15.32 o 
   1  23   7        0.04       -0.72      4.54 o 
   2  23   7      199.52      220.76      9.20 o 
   3  23   7        4.95       -6.22      5.06 o 
   4  23   7        9.56        8.01      6.11 o 
   5  23   7       28.43       33.32      7.15 o 
   6  23   7        0.16       -8.97      9.08 o 
   7  23   7        2.63       11.69      7.73 o 
  -7  24   7        0.02        3.34      8.09 o 
  -6  24   7        0.61       -2.66      6.38 o 
  -5  24   7       14.26       12.40      7.63 o 
  -4  24   7       92.92       84.21      8.46 o 
  -3  24   7        1.24       -6.38      4.65 o 
  -2  24   7        0.45        2.19      5.89 o 
  -1  24   7        3.97        1.31      5.31 o 
   0  24   7      408.60      416.87     12.27 o 
   1  24   7      155.35      141.08     16.52 o 
   2  24   7       22.87       22.23      5.41 o 
   3  24   7        8.31       -0.49      5.75 o 
   4  24   7      131.44      155.50     11.47 o 
   5  24   7        7.78        3.81      6.42 o 
   6  24   7        9.98        3.24      6.52 o 
   7  24   7        3.80       11.78      7.56 o 
  -7  25   7       10.33        0.48      8.09 o 
  -6  25   7       23.11       12.94     21.46 o 
  -5  25   7       48.75       57.43      8.36 o 
  -4  25   7        2.63        3.23      5.76 o 
  -3  25   7      128.30      134.56     11.22 o 
  -2  25   7        7.61       13.49      6.82 o 
  -1  25   7      329.01      322.52     13.73 o 
   0  25   7      179.63      181.06     11.21 o 
   1  25   7       76.91       92.37      8.40 o 
   2  25   7      112.80      123.42     10.05 o 
   3  25   7       86.70       67.38      8.11 o 
   4  25   7      134.70      145.13     10.35 o 
   5  25   7        2.01       -0.42      6.62 o 
   6  25   7        2.49        7.24      6.87 o 
   7  25   7       11.63       13.50     10.49 o 
  -6  26   7       40.37       34.38      8.77 o 
  -5  26   7        6.50       -0.54      6.24 o 
  -4  26   7       12.08        8.36      8.25 o 
  -3  26   7       19.38       16.05      7.40 o 
  -2  26   7      462.15      467.56     16.37 o 
  -1  26   7      584.90      598.12     22.50 o 
   0  26   7       11.86       23.75      9.76 o 
   1  26   7       59.82       64.19      8.70 o 
   2  26   7        8.80       14.10      5.54 o 
   3  26   7       47.77       52.38      7.63 o 
   4  26   7       71.30       53.87      8.03 o 
   5  26   7      141.39      117.93     10.02 o 
   6  26   7       34.60       31.97      8.11 o 
  -6  27   7        3.16       -7.63      6.31 o 
  -5  27   7        8.05        4.89      6.49 o 
  -4  27   7        9.06       -0.69      7.33 o 
  -3  27   7        8.64        1.00      6.99 o 
  -2  27   7      152.74      162.98     11.44 o 
  -1  27   7       45.79       48.59      7.74 o 
   0  27   7       25.84       17.78      9.37 o 
   1  27   7      142.77      149.34     19.21 o 
   2  27   7      151.43      148.49     13.68 o 
   3  27   7      125.96      138.28     14.62 o 
   4  27   7        8.14        9.03      5.96 o 
   5  27   7        0.03        5.07      6.87 o 
   6  27   7       16.13       18.64      9.09 o 
  -5  28   7        0.30       -6.93      9.06 o 
  -4  28   7        9.55        7.17     12.40 o 
  -3  28   7       39.79       26.48      9.39 o 
  -2  28   7        0.50       -4.29      5.89 o 
  -1  28   7      106.96      111.94     14.12 o 
   0  28   7       24.92       11.04      9.37 o 
   1  28   7        6.61       12.13      9.16 o 
   2  28   7       19.52       20.17      7.37 o 
   3  28   7       51.31       50.38      7.55 o 
   4  28   7       50.47       36.87      7.93 o 
   5  28   7        0.11        2.07      6.19 o 
  -5  29   7       11.96       19.14      9.37 o 
  -4  29   7        2.96        4.99     11.45 o 
  -3  29   7        4.64       -2.89      8.09 o 
  -2  29   7        3.01       -2.56      9.37 o 
  -1  29   7        7.10        0.99      9.09 o 
   0  29   7        1.96      -10.97      8.11 o 
   1  29   7        5.53        0.50      8.41 o 
   2  29   7        0.05      -10.77      7.18 o 
   3  29   7       26.18       29.05      7.09 o 
   4  29   7       38.00       36.74      7.66 o 
   5  29   7        0.05       -3.84      6.42 o 
  -4  30   7        0.31       -0.38      7.94 o 
  -3  30   7        2.48       -2.09      7.24 o 
  -2  30   7        9.13       -9.54      8.77 o 
  -1  30   7       62.70       63.00     13.83 o 
   0  30   7       13.26      -10.01      9.06 o 
   1  30   7       25.58       23.84     10.31 o 
   2  30   7       17.82        5.30      8.94 o 
   3  30   7        0.03        5.29      6.03 o 
   4  30   7        7.49       10.74      6.32 o 
  -3  31   7        0.64       -4.69      7.89 o 
  -2  31   7       11.14       12.16     10.73 o 
  -1  31   7        0.45       -0.32      9.09 o 
   0  31   7        1.26        4.01      9.76 o 
   1  31   7        5.37       14.93      9.62 o 
   2  31   7       11.75       27.09     10.73 o 
   3  31   7        8.90        0.95     15.26 o 
  -2  32   7        9.88       11.89     10.05 o 
  -1  32   7        0.36        0.95     13.83 o 
   0  32   7        2.39        4.22      9.16 o 
   1  32   7        0.04        0.00      8.41 o 
   2  32   7        0.07       10.49     15.26 o 
  -1  33   7        0.98       -8.75      9.62 o 
   0  33   7       32.30       35.02     11.79 o 
   1  33   7        1.05        3.38     13.35 o 
 -10   0   8        9.04       -2.86     10.49 o 
  -8   0   8        1.72        2.01      5.96 o 
  -6   0   8       52.70       44.51     17.17 o 
  -4   0   8     1362.24     1486.97     38.15 o 
  -2   0   8     7228.30     7707.63    136.39 o 
   0   0   8   100895.85    95379.59   1558.50 o 
   2   0   8     3540.51     3828.41     53.28 o 
   4   0   8      246.52      275.99     10.44 o 
   6   0   8      102.10      100.94     10.97 o 
   8   0   8        1.60        7.74      6.20 o 
 -10   1   8       13.84        5.33     16.21 o 
  -9   1   8      155.92      154.64     11.94 o 
  -8   1   8        7.61        0.32      4.40 o 
  -7   1   8        3.34        4.62      4.16 o 
  -6   1   8       40.60       36.34      4.64 o 
  -5   1   8      654.05      639.64     12.43 o 
  -4   1   8       40.11       41.37      6.07 o 
  -3   1   8       38.05       45.55      6.07 o 
  -2   1   8     3784.17     3922.92     53.61 o 
  -1   1   8      647.43      575.56     18.12 o 
   0   1   8     2947.71     3308.28     69.63 o 
   1   1   8      553.60      761.94     13.77 o 
   2   1   8       59.03       49.10      4.03 o 
   3   1   8     3219.62     3098.41     31.95 o 
   4   1   8       25.92       48.19      4.16 o 
   5   1   8      382.29      380.40     12.76 o 
   6   1   8       10.59        5.43      3.64 o 
   7   1   8       87.96      103.67      6.94 o 
   8   1   8      131.80      130.61      7.38 o 
   9   1   8       25.82       20.71      4.99 o 
  10   1   8        6.06        7.63     10.01 o 
 -10   2   8       41.90       30.66      9.09 o 
  -9   2   8      180.20      190.47     10.76 o 
  -8   2   8       64.47       60.58      6.88 o 
  -7   2   8        0.17       -5.88      3.92 o 
  -6   2   8      296.41      309.46      9.41 o 
  -5   2   8       43.92       48.63      4.51 o 
  -4   2   8      173.70      173.87      9.09 o 
  -3   2   8      242.65      262.57     12.88 o 
  -2   2   8      379.94      334.85     11.47 o 
  -1   2   8     2862.87     2759.56     57.23 o 
   0   2   8      180.58      208.95     17.65 o 
   1   2   8      510.27      531.78     11.56 o 
   2   2   8     1724.44     1784.77     32.69 o 
   3   2   8       25.44       42.49      3.92 o 
   4   2   8      196.65      185.56      6.65 o 
   5   2   8       91.76       98.07      5.35 o 
   6   2   8        0.56        3.35      3.44 o 
   7   2   8       68.86       65.41      5.59 o 
   8   2   8       29.58       43.99      5.32 o 
   9   2   8       28.77       27.54      6.17 o 
  10   2   8        3.74        7.98     11.92 o 
 -10   3   8       27.45       18.46      6.41 o 
  -9   3   8       20.44       25.39      6.42 o 
  -8   3   8      123.00      113.26     13.99 o 
  -7   3   8      244.33      232.62      8.61 o 
  -6   3   8       63.72       92.00      5.92 o 
  -5   3   8       14.10       15.26      4.41 o 
  -4   3   8       39.97       57.37      5.12 o 
  -3   3   8     1322.56     1241.20     23.26 o 
  -2   3   8      796.72      789.03     17.50 o 
  -1   3   8      204.71      197.41     29.09 o 
   0   3   8      729.75      864.29     18.21 o 
   1   3   8       49.69       68.76      5.81 o 
   2   3   8     2932.51     2970.18     35.23 o 
   3   3   8      127.51      103.52      5.08 o 
   4   3   8      937.63      872.59     13.79 o 
   5   3   8       15.14       15.13      3.68 o 
   6   3   8       44.37       41.23      4.64 o 
   7   3   8      118.19      115.98      6.74 o 
   8   3   8      196.66      188.48      8.38 o 
   9   3   8        2.91        9.54      6.74 o 
  10   3   8       23.67       40.32      9.37 o 
 -10   4   8        3.92       -0.38      5.89 o 
  -9   4   8       18.76       18.78      6.23 o 
  -8   4   8        0.96        2.23      5.51 o 
  -7   4   8        1.95       -1.29      6.88 o 
  -6   4   8       78.70       70.54      5.92 o 
  -5   4   8        0.72       -5.66      3.78 o 
  -4   4   8        5.43        6.96      5.78 o 
  -3   4   8      212.05      233.58      9.76 o 
  -2   4   8      686.10      749.93     17.19 o 
  -1   4   8     3027.44     3505.71     39.83 o 
   0   4   8      144.62      109.27      7.63 o 
   1   4   8     3203.47     3528.46     34.68 o 
   2   4   8      489.51      435.46      7.55 o 
   3   4   8       65.97       81.07      3.74 o 
   4   4   8      207.11      219.35      7.02 o 
   5   4   8     1343.76     1301.94     18.09 o 
   6   4   8      131.56      148.01      6.74 o 
   7   4   8      165.42      190.88      7.96 o 
   8   4   8       29.28       30.34      6.01 o 
   9   4   8       35.92       43.01      8.77 o 
  10   4   8        0.61       -2.00     11.92 o 
 -10   5   8        6.58       -0.14      6.23 o 
  -9   5   8       60.53       45.29      7.25 o 
  -8   5   8       79.20       82.05      7.99 o 
  -7   5   8       31.71       18.55      4.62 o 
  -6   5   8       14.66       21.11      4.40 o 
  -5   5   8        9.68       14.64      4.49 o 
  -4   5   8       71.39       70.63      5.67 o 
  -3   5   8       30.07       42.30      5.70 o 
  -2   5   8     2087.94     2156.73     33.70 o 
  -1   5   8     1153.20     1102.76     21.24 o 
   0   5   8     2201.77     2375.85     29.54 o 
   1   5   8      254.15      260.55      6.97 o 
   2   5   8        2.23       10.04      2.72 o 
   3   5   8       29.50       38.31      3.86 o 
   4   5   8       77.37       99.92      5.16 o 
   5   5   8       10.07       11.54      3.44 o 
   6   5   8      350.20      343.56      9.25 o 
   7   5   8        2.03        7.13      4.00 o 
   8   5   8        0.04        2.82      4.89 o 
   9   5   8        0.52       -3.95     14.31 o 
  10   5   8       63.11       83.49     21.94 o 
 -10   6   8        0.08       -8.23      5.67 o 
  -9   6   8       12.62        7.95      6.06 o 
  -8   6   8       10.23        7.30      5.75 o 
  -7   6   8       32.20       22.93      7.18 o 
  -6   6   8       12.72       14.55      4.29 o 
  -5   6   8      101.96       90.29      6.31 o 
  -4   6   8       44.37       52.52      6.98 o 
  -3   6   8      154.61      149.12     18.12 o 
  -2   6   8        2.35        0.95      4.77 o 
  -1   6   8      219.79      257.33     14.31 o 
   0   6   8      162.90      132.60      6.23 o 
   1   6   8      135.82      172.34      5.80 o 
   2   6   8     2354.86     2303.34     25.11 o 
   3   6   8      158.93      145.37      5.00 o 
   4   6   8      309.66      306.83      7.98 o 
   5   6   8      148.98      118.62      5.89 o 
   6   6   8       29.01       45.12      5.51 o 
   7   6   8       61.38       72.11      6.73 o 
   8   6   8        2.07        4.29      7.15 o 
   9   6   8       46.71       36.36      8.41 o 
  10   6   8       49.03       69.84     10.73 o 
 -10   7   8        2.32        5.98      6.13 o 
  -9   7   8       12.20       12.61     10.17 o 
  -8   7   8       91.80       88.42      8.03 o 
  -7   7   8      172.69      198.91      9.83 o 
  -6   7   8      195.21      180.86      7.70 o 
  -5   7   8        9.53        5.82      4.25 o 
  -4   7   8       33.10       30.54      4.75 o 
  -3   7   8      551.62      560.53     12.26 o 
  -2   7   8      229.06      234.75      9.76 o 
  -1   7   8       21.65       48.64      5.70 o 
   0   7   8     2131.67     2142.88     27.89 o 
   1   7   8      686.23      757.98     12.14 o 
   2   7   8      175.01      199.20      7.98 o 
   3   7   8     1006.72      965.31     12.54 o 
   4   7   8      823.77      936.51     12.62 o 
   5   7   8      212.00      182.58      7.00 o 
   6   7   8       12.56       13.83      4.70 o 
   7   7   8        7.64        0.25      4.61 o 
   8   7   8      728.78      751.26     22.90 o 
   9   7   8       13.14       18.93      8.69 o 
  10   7   8        0.67       -7.28      7.33 o 
 -10   8   8       11.59       16.94      8.41 o 
  -9   8   8      219.38      234.49     12.04 o 
  -8   8   8       19.85       21.99      6.23 o 
  -7   8   8       62.61       62.36      8.68 o 
  -6   8   8       65.83       93.68      6.19 o 
  -5   8   8      246.53      240.00      9.10 o 
  -4   8   8       14.85       16.77      5.30 o 
  -3   8   8       63.48       69.79      5.45 o 
  -2   8   8       21.00       19.47      4.58 o 
  -1   8   8     5234.96     5228.07     68.45 o 
   0   8   8     1213.60     1174.95     18.52 o 
   1   8   8       40.47       48.64      4.96 o 
   2   8   8     4736.03     4783.81     45.83 o 
   3   8   8      886.96      899.28     12.13 o 
   4   8   8      529.23      526.19      9.14 o 
   5   8   8       12.73       13.47      3.35 o 
   6   8   8        0.64        1.29      4.01 o 
   7   8   8      107.91      113.46     10.44 o 
   8   8   8       29.01       24.80      9.54 o 
   9   8   8        4.92       11.27      7.33 o 
  10   8   8        0.11       -6.42      7.63 o 
 -10   9   8        2.73        0.35      9.06 o 
  -9   9   8      102.36      117.17      9.53 o 
  -8   9   8        1.05        1.36      5.30 o 
  -7   9   8        9.31       12.78      5.57 o 
  -6   9   8        8.60       14.24      5.61 o 
  -5   9   8      182.34      153.48      7.71 o 
  -4   9   8       53.65       42.01      5.12 o 
  -3   9   8      890.90      934.28     16.38 o 
  -2   9   8      677.72      687.53     31.95 o 
  -1   9   8      704.95      691.96     16.51 o 
   0   9   8        2.73       12.06      4.19 o 
   1   9   8     3003.59     2970.06     31.32 o 
   2   9   8        3.83        7.03      3.44 o 
   3   9   8       11.97       17.05      3.03 o 
   4   9   8       60.05       53.25      3.99 o 
   5   9   8      221.54      228.53      8.78 o 
   6   9   8       72.01       75.36      6.56 o 
   7   9   8       81.39       99.24     10.12 o 
   8   9   8       12.56       16.21     11.45 o 
   9   9   8       13.40       15.30      8.41 o 
  10   9   8        0.06       -3.99      7.33 o 
 -10  10   8        0.29       -6.88      7.73 o 
  -9  10   8       64.85       70.53     17.65 o 
  -8  10   8       42.24       30.26      6.78 o 
  -7  10   8      494.52      475.61     14.60 o 
  -6  10   8       45.90       66.72      9.45 o 
  -5  10   8       17.45       23.16      4.89 o 
  -4  10   8      460.97      471.33     11.93 o 
  -3  10   8      168.23      149.75     13.04 o 
  -2  10   8       42.66       47.51      4.75 o 
  -1  10   8       14.70       23.49      5.02 o 
   0  10   8     3165.53     3123.25     32.99 o 
   1  10   8      185.66      218.96      5.91 o 
   2  10   8      544.90      553.40     11.29 o 
   3  10   8      170.29      156.96      6.14 o 
   4  10   8       31.67       45.72      4.40 o 
   5  10   8       29.11       30.31      8.37 o 
   6  10   8      312.22      331.20     16.58 o 
   7  10   8      648.75      579.42     19.82 o 
   8  10   8       38.40       45.24      9.37 o 
   9  10   8       16.70       25.28      8.77 o 
  -9  11   8        0.03      -11.13      7.42 o 
  -8  11   8        1.29        5.76      6.31 o 
  -7  11   8      259.84      267.95     11.54 o 
  -6  11   8       11.19       22.20      6.01 o 
  -5  11   8       42.06       26.35     14.78 o 
  -4  11   8       56.33       82.62      6.31 o 
  -3  11   8     1095.01     1107.52     18.45 o 
  -2  11   8      162.19      192.23      7.67 o 
  -1  11   8       57.78       55.78      9.54 o 
   0  11   8      202.96      223.60      6.85 o 
   1  11   8      129.73      112.81      4.65 o 
   2  11   8      324.58      322.29      8.54 o 
   3  11   8       45.06       47.68      4.16 o 
   4  11   8      434.03      449.18     10.03 o 
   5  11   8       11.63        6.58      4.34 o 
   6  11   8      106.39      116.09     10.05 o 
   7  11   8        2.07       11.36     11.45 o 
   8  11   8        0.06       10.01      8.09 o 
   9  11   8        0.47        1.82      7.33 o 
  -9  12   8       32.19       21.76     17.65 o 
  -8  12   8       55.12       65.23     10.73 o 
  -7  12   8        0.18       10.93     10.91 o 
  -6  12   8       97.75      104.74     11.45 o 
  -5  12   8      389.89      451.88     21.46 o 
  -4  12   8       25.39       19.14      4.57 o 
  -3  12   8      902.22      883.38     16.23 o 
  -2  12   8     3836.82     3814.54     43.83 o 
  -1  12   8     1878.88     1878.41     31.31 o 
   0  12   8      157.48      166.14      5.67 o 
   1  12   8      487.91      468.84      8.81 o 
   2  12   8       85.47       92.52      4.46 o 
   3  12   8      110.15      109.88      5.69 o 
   4  12   8      212.33      222.98      7.65 o 
   5  12   8        1.10        0.41      4.49 o 
   6  12   8        4.40        4.42      6.38 o 
   7  12   8      591.13      567.72     22.41 o 
   8  12   8      531.24      561.12     23.37 o 
   9  12   8       10.23       12.97      8.25 o 
  -9  13   8       33.66       54.63     14.31 o 
  -8  13   8        0.63        1.41      7.73 o 
  -7  13   8      283.01      351.71     14.00 o 
  -6  13   8       95.32      128.50     12.40 o 
  -5  13   8       43.80       41.22      8.01 o 
  -4  13   8        0.73       -4.58      3.93 o 
  -3  13   8       89.55       79.06      5.89 o 
  -2  13   8       39.05       76.20      7.84 o 
  -1  13   8      658.16      642.97     13.00 o 
   0  13   8      180.43      186.85      6.18 o 
   1  13   8      235.68      271.16      8.84 o 
   2  13   8       15.58       18.37      3.14 o 
   3  13   8      402.92      419.97      9.66 o 
   4  13   8      174.14      180.21      7.16 o 
   5  13   8      143.54      138.56     17.60 o 
   6  13   8       49.28       59.43      8.69 o 
   7  13   8      142.61      164.27     20.51 o 
   8  13   8       15.73       20.51      8.77 o 
   9  13   8      116.09      131.81     13.04 o 
  -9  14   8       19.15       30.34      9.09 o 
  -8  14   8      332.56      301.22     18.12 o 
  -7  14   8      176.64      200.67     13.81 o 
  -6  14   8        0.09        6.68      6.74 o 
  -5  14   8       13.54        5.17      6.38 o 
  -4  14   8       24.75       13.26      7.06 o 
  -3  14   8      151.25      167.97      7.66 o 
  -2  14   8      530.41      505.56     13.27 o 
  -1  14   8      324.72      316.42      9.47 o 
   0  14   8      624.12      623.83     10.68 o 
   1  14   8      265.55      305.18      7.49 o 
   2  14   8       33.14       30.20      3.63 o 
   3  14   8       19.44       16.15      3.55 o 
   4  14   8       44.44       47.66      4.84 o 
   5  14   8        5.80        2.86      5.85 o 
   6  14   8       36.33       29.65      8.58 o 
   7  14   8       12.23       18.41      7.73 o 
   8  14   8      190.64      192.53     15.74 o 
   9  14   8      158.03      161.69     14.49 o 
  -9  15   8        4.48        6.91      8.41 o 
  -8  15   8       38.73       39.26      9.76 o 
  -7  15   8       84.31       76.99     10.97 o 
  -6  15   8       80.20       73.44      9.44 o 
  -5  15   8        8.71       -8.11     10.01 o 
  -4  15   8      140.88      141.87     19.08 o 
  -3  15   8       90.52       98.38      6.42 o 
  -2  15   8        0.11       -1.82      3.57 o 
  -1  15   8      823.60      789.36     11.05 o 
   0  15   8       76.21       89.09      4.26 o 
   1  15   8      107.68      124.52      6.92 o 
   2  15   8       10.65       10.82      3.14 o 
   3  15   8       27.06       26.44      4.76 o 
   4  15   8      223.04      233.17      9.69 o 
   5  15   8      184.91      178.19      9.36 o 
   6  15   8     1305.33     1262.31     29.96 o 
   7  15   8       27.26       22.47     11.45 o 
   8  15   8       74.50       87.34     15.74 o 
   9  15   8        4.91       35.55      9.44 o 
  -9  16   8       14.26        3.82      8.09 o 
  -8  16   8        4.81        4.29     12.88 o 
  -7  16   8       63.77       54.52      9.44 o 
  -6  16   8      163.74      167.93     12.46 o 
  -5  16   8       23.64       33.27      9.54 o 
  -4  16   8      215.41      206.52     12.14 o 
  -3  16   8       61.95       77.39      7.73 o 
  -2  16   8      152.31      156.89      7.37 o 
  -1  16   8      382.57      382.60      7.79 o 
   0  16   8       12.63        9.54      2.76 o 
   1  16   8      130.35      141.47      5.79 o 
   2  16   8       65.75       60.06      6.11 o 
   3  16   8      456.14      453.12     10.55 o 
   4  16   8      125.11      112.67      7.67 o 
   5  16   8       44.77       30.92      7.96 o 
   6  16   8      132.85      168.39     19.55 o 
   7  16   8       21.70       26.06      8.41 o 
   8  16   8       36.04       51.50     10.12 o 
   9  16   8       92.84       89.11     12.08 o 
  -9  17   8        5.87        8.51     10.01 o 
  -8  17   8       17.62        1.64      8.41 o 
  -7  17   8       19.07       21.94      8.77 o 
  -6  17   8        1.51       -8.28      6.38 o 
  -5  17   8      183.61      237.50     14.16 o 
  -4  17   8      119.48      104.27     10.05 o 
  -3  17   8       28.93       34.87      7.15 o 
  -2  17   8      107.69      107.70      6.99 o 
  -1  17   8       38.18       43.79      3.83 o 
   0  17   8      299.93      294.47      8.00 o 
   1  17   8      241.54      233.79      7.00 o 
   2  17   8       30.07       46.10      4.70 o 
   3  17   8       63.17       67.60      5.21 o 
   4  17   8       47.63       52.58      6.31 o 
   5  17   8      143.02      138.64      9.17 o 
   6  17   8        7.73        6.77      8.11 o 
   7  17   8      156.48      164.62     13.04 o 
   8  17   8       11.30       33.31      9.37 o 
  -8  18   8        3.32       -1.43      7.42 o 
  -7  18   8        6.31        8.11      8.09 o 
  -6  18   8       40.33       12.60     14.78 o 
  -5  18   8      101.66       78.01      9.44 o 
  -4  18   8      163.34      185.72     11.47 o 
  -3  18   8       82.02       84.03     10.97 o 
  -2  18   8       13.30        4.34      4.13 o 
  -1  18   8      349.56      345.23      7.78 o 
   0  18   8      144.39      164.07      6.54 o 
   1  18   8        0.70        0.13      4.28 o 
   2  18   8      406.42      431.53     10.68 o 
   3  18   8      269.65      282.57     10.90 o 
   4  18   8        2.53       -0.37      5.93 o 
   5  18   8      157.31      162.98      9.88 o 
   6  18   8        5.17       14.31      8.58 o 
   7  18   8        3.99       17.21     10.01 o 
   8  18   8       12.26       26.60      9.37 o 
  -8  19   8        0.00      -10.59      7.06 o 
  -7  19   8        0.13        8.11      7.42 o 
  -6  19   8       89.04       65.83     10.12 o 
  -5  19   8      110.81       96.26     10.44 o 
  -4  19   8       13.33       13.35      6.74 o 
  -3  19   8        8.84        2.86      5.72 o 
  -2  19   8      216.78      217.02      8.67 o 
  -1  19   8      367.32      342.93      8.45 o 
   0  19   8       94.53       94.37      5.54 o 
   1  19   8       36.00       48.16      5.58 o 
   2  19   8       12.54       18.49      4.29 o 
   3  19   8       30.93       34.79      6.01 o 
   4  19   8        8.35        4.83      5.25 o 
   5  19   8        0.13       -7.18      4.79 o 
   6  19   8       57.42       59.03      9.37 o 
   7  19   8      122.90      133.81     12.46 o 
   8  19   8        1.10        0.79      7.73 o 
  -8  20   8        0.91       -4.35      7.73 o 
  -7  20   8       12.85       -1.39      7.33 o 
  -6  20   8        0.72      -10.12      6.74 o 
  -5  20   8      132.87      148.15     14.78 o 
  -4  20   8       26.54       15.85      7.06 o 
  -3  20   8       19.56       10.97      6.07 o 
  -2  20   8        6.46        3.62      4.21 o 
  -1  20   8        0.51       -4.17      3.30 o 
   0  20   8       14.67       14.89      3.86 o 
   1  20   8       25.24       26.73      4.58 o 
   2  20   8        1.80       -6.01      4.34 o 
   3  20   8       10.28       -6.67      4.45 o 
   4  20   8      117.75      142.07      9.33 o 
   5  20   8      179.97      211.75     10.93 o 
   6  20   8       10.05        7.28      7.33 o 
   7  20   8        0.92        4.86      7.33 o 
   8  20   8        2.79        7.59      8.25 o 
  -8  21   8        0.78       -3.40      7.73 o 
  -7  21   8       20.04       12.67      8.41 o 
  -6  21   8       76.69       70.58     10.44 o 
  -5  21   8        1.48        8.11      6.74 o 
  -4  21   8       60.56       63.60      8.77 o 
  -3  21   8       29.36       20.85      6.01 o 
  -2  21   8        3.92        3.63      4.36 o 
  -1  21   8        5.20        0.02      4.59 o 
   0  21   8       59.39       56.48      5.10 o 
   1  21   8       29.87       32.55      4.43 o 
   2  21   8        9.47        1.25      4.89 o 
   3  21   8       19.22        6.07      5.36 o 
   4  21   8      160.90      186.23     10.61 o 
   5  21   8        3.03       -8.18      5.45 o 
   6  21   8        1.79        0.48     10.01 o 
   7  21   8        2.76       -9.97      6.64 o 
  -7  22   8        2.94        7.34      7.73 o 
  -6  22   8        0.37       -5.25     10.01 o 
  -5  22   8       10.26       10.97      7.42 o 
  -4  22   8        3.96        1.72      6.64 o 
  -3  22   8      150.98      146.04      9.35 o 
  -2  22   8       72.41       86.84      8.98 o 
  -1  22   8       40.43       33.33      7.85 o 
   0  22   8       59.16       50.40      5.52 o 
   1  22   8        3.92       -1.17      3.74 o 
   2  22   8        7.25        9.67      7.16 o 
   3  22   8      169.35      175.94     10.16 o 
   4  22   8      177.19      164.03     12.82 o 
   5  22   8      141.74      154.49     22.03 o 
   6  22   8        5.77        3.38      6.58 o 
   7  22   8      112.30      128.32     12.76 o 
  -7  23   8        0.58       -2.68      7.06 o 
  -6  23   8        0.12       -7.15      6.74 o 
  -5  23   8        7.70        0.00      6.87 o 
  -4  23   8        1.47       -0.62      6.64 o 
  -3  23   8       47.35       53.89      7.24 o 
  -2  23   8        2.68       -0.29      5.89 o 
  -1  23   8      154.32      163.25      8.66 o 
   0  23   8       48.39       52.54      6.52 o 
   1  23   8      104.73       90.57      7.06 o 
   2  23   8       53.21       57.99      7.55 o 
   3  23   8       92.93       95.71      8.49 o 
   4  23   8        0.91        3.16      6.17 o 
   5  23   8       32.86       43.92      7.60 o 
   6  23   8       18.09       10.11      6.87 o 
   7  23   8        8.45       10.17      8.01 o 
  -7  24   8       20.47       14.67      8.69 o 
  -6  24   8        4.18       -8.68      6.64 o 
  -5  24   8        4.53        6.20      7.42 o 
  -4  24   8       97.86      116.14      9.50 o 
  -3  24   8       42.45       51.51     13.35 o 
  -2  24   8       25.59       16.86      6.99 o 
  -1  24   8      512.84      531.95     14.18 o 
   0  24   8        7.37        3.88      6.20 o 
   1  24   8      332.12      354.16     15.61 o 
   2  24   8      217.50      218.77     11.21 o 
   3  24   8       10.51       14.31      5.89 o 
   4  24   8      164.80      193.50     11.46 o 
   5  24   8      146.53      158.13     10.94 o 
   6  24   8       38.22       36.11      8.28 o 
   7  24   8       15.32       17.61      8.69 o 
  -6  25   8        2.40        1.41     10.49 o 
  -5  25   8        6.94        5.72      7.42 o 
  -4  25   8       12.07        9.12      6.33 o 
  -3  25   8      165.63      154.81     14.31 o 
  -2  25   8       13.41       11.55      7.28 o 
  -1  25   8       39.86       44.44      7.97 o 
   0  25   8        2.30       20.08      5.75 o 
   1  25   8      365.78      352.41     11.75 o 
   2  25   8       38.18       44.11     12.98 o 
   3  25   8       84.76       76.09      8.49 o 
   4  25   8       69.44       70.51      8.95 o 
   5  25   8       29.10       33.21      7.71 o 
   6  25   8       38.58       36.46      8.28 o 
  -6  26   8       12.02        9.12     10.49 o 
  -5  26   8        2.18        9.41      6.52 o 
  -4  26   8      145.47      115.29     16.21 o 
  -3  26   8       36.73       27.66      7.71 o 
  -2  26   8       96.19      112.54     10.18 o 
  -1  26   8       19.48       24.19      7.04 o 
   0  26   8      591.71      610.70     21.20 o 
   1  26   8       43.08       43.85      7.93 o 
   2  26   8        2.89        3.27      8.22 o 
   3  26   8        8.31        2.14      6.24 o 
   4  26   8       14.65       18.95      6.68 o 
   5  26   8        0.66       -2.99      6.42 o 
   6  26   8        1.75       -8.09      6.42 o 
  -5  27   8       10.75        8.16     10.01 o 
  -4  27   8        2.29        4.31     11.45 o 
  -3  27   8       74.85       53.50      8.40 o 
  -2  27   8      215.05      233.25     18.09 o 
  -1  27   8       52.47       52.71      8.08 o 
   0  27   8        0.00       17.68      9.37 o 
   1  27   8       94.58      100.43      9.72 o 
   2  27   8       72.00       64.82      7.93 o 
   3  27   8       30.38       37.73      7.35 o 
   4  27   8       18.69       18.11      7.09 o 
   5  27   8        0.70       -5.36      6.37 o 
  -5  28   8       14.78       17.92      9.62 o 
  -4  28   8       18.54       25.13      9.76 o 
  -3  28   8        7.71        3.95      6.53 o 
  -2  28   8       13.57       16.42      7.71 o 
  -1  28   8       28.51       10.62     10.05 o 
   0  28   8       25.22        5.72      9.44 o 
   1  28   8       39.99       26.58     10.05 o 
   2  28   8       31.55       28.25      9.62 o 
   3  28   8       12.00        3.33      6.58 o 
   4  28   8        6.15        3.39      7.07 o 
   5  28   8        0.04       -6.01      9.96 o 
  -4  29   8        7.38        2.06      8.25 o 
  -3  29   8       38.71       31.41      8.21 o 
  -2  29   8        1.61       -9.53      6.35 o 
  -1  29   8       32.60       13.35     10.05 o 
   0  29   8        0.00        4.84      9.09 o 
   1  29   8       23.25        9.47      9.37 o 
   2  29   8       21.32       14.99      9.16 o 
   3  29   8       38.06       49.39      7.84 o 
   4  29   8        1.10       10.50      8.54 o 
  -4  30   8       14.19        8.58      8.46 o 
  -3  30   8       41.40       37.46     12.30 o 
  -2  30   8       24.11       13.80     10.05 o 
  -1  30   8        0.15       -6.15     12.40 o 
   0  30   8       12.30       11.23      8.94 o 
   1  30   8        1.11       -3.50      8.94 o 
   2  30   8        0.12      -15.74     10.49 o 
   3  30   8       29.19       25.76     25.28 o 
  -3  31   8       14.72       19.90      8.21 o 
  -2  31   8       16.70       20.98     10.73 o 
  -1  31   8        9.98       11.77     10.73 o 
   0  31   8       48.76       44.01     11.79 o 
   1  31   8        1.23      -14.31     13.35 o 
   2  31   8       22.77       20.03     16.21 o 
   3  31   8       24.29       27.60     11.92 o 
  -1  32   8        2.21        1.53     10.05 o 
   0  32   8        3.81        3.16      9.76 o 
   1  32   8       18.96        3.82     14.31 o 
  -9   0   9       10.44        6.68     11.45 o 
  -7   0   9       19.15        8.63      8.11 o 
  -5   0   9      274.87      312.48     19.55 o 
  -3   0   9      666.71      719.16     24.80 o 
  -1   0   9    13051.09    12764.65    216.51 o 
   1   0   9      635.80      610.43     22.89 o 
   3   0   9      137.11      147.84      8.77 o 
   5   0   9      280.82      273.55     12.46 o 
   7   0   9        9.92       34.26     11.45 o 
   9   0   9       28.95       38.22      8.01 o 
 -10   1   9       26.25       18.85     23.84 o 
  -9   1   9       16.80        1.22      6.01 o 
  -8   1   9      113.92      105.71      7.52 o 
  -7   1   9        0.35       -6.05      4.03 o 
  -6   1   9        4.95        5.62      4.25 o 
  -5   1   9       69.47       63.92      6.01 o 
  -4   1   9       83.71       85.21      7.73 o 
  -3   1   9      245.36      264.86     19.55 o 
  -2   1   9     1244.85     1320.58     44.35 o 
   0   1   9      789.42      837.27     19.21 o 
   1   1   9     4047.35     3584.66     42.22 o 
   2   1   9      530.90      562.67     10.86 o 
   3   1   9      594.30      670.71     12.53 o 
   4   1   9      329.07      339.09      9.04 o 
   5   1   9      181.51      176.59      7.15 o 
   6   1   9      267.71      262.01      8.68 o 
   7   1   9      241.81      278.05     10.88 o 
   8   1   9      447.40      425.49     11.42 o 
   9   1   9       44.98       59.56      6.37 o 
  10   1   9       37.94       39.55     10.49 o 
 -10   2   9        0.37       11.92      8.77 o 
  -9   2   9        0.02        1.96      6.41 o 
  -8   2   9       82.97       77.64      7.30 o 
  -7   2   9        5.27       -6.23      4.16 o 
  -6   2   9       82.64       56.37      6.06 o 
  -5   2   9      181.07      166.50      8.54 o 
  -4   2   9      146.52      174.13      9.44 o 
  -3   2   9       25.64       30.71      7.15 o 
  -2   2   9     1260.58     1337.48     25.28 o 
  -1   2   9      927.96      986.26     22.41 o 
   0   2   9     2926.89     2565.38     39.45 o 
   1   2   9     4470.67     4483.85     61.71 o 
   2   2   9      666.23      733.38     14.68 o 
   3   2   9        0.42        1.30      2.93 o 
   4   2   9      941.63      875.43     14.73 o 
   5   2   9       72.19       73.37      5.35 o 
   6   2   9      374.28      387.03     11.43 o 
   7   2   9      531.71      501.54     12.26 o 
   8   2   9      109.91      122.31      7.48 o 
   9   2   9        0.01       -7.34      4.89 o 
  10   2   9       59.74       32.14     15.74 o 
 -10   3   9       37.58       24.88     15.74 o 
  -9   3   9      171.94      189.04     11.07 o 
  -8   3   9        1.00        2.01      6.05 o 
  -7   3   9        0.33       -6.77      4.51 o 
  -6   3   9        0.17       -1.74      4.03 o 
  -5   3   9      120.43      145.63      9.74 o 
  -4   3   9       64.79       88.03      8.11 o 
  -3   3   9      162.43      205.07     10.44 o 
  -2   3   9        9.57        2.38      4.72 o 
  -1   3   9      768.72      760.81     18.21 o 
   0   3   9      796.22      772.42     17.86 o 
   1   3   9      681.93      779.28     15.23 o 
   2   3   9        1.33        4.90      4.13 o 
   3   3   9      413.00      403.03      9.29 o 
   4   3   9      127.69      141.74      6.42 o 
   5   3   9       15.89       29.42      4.25 o 
   6   3   9      134.02      160.62      7.48 o 
   7   3   9       64.54       61.22      5.80 o 
   8   3   9       29.29       22.65      4.96 o 
   9   3   9        5.45        3.27      7.06 o 
  10   3   9       16.68        7.80      7.73 o 
 -10   4   9        0.72       -6.70      6.01 o 
  -9   4   9        0.67       -1.01      6.53 o 
  -8   4   9       88.26       79.65      8.43 o 
  -7   4   9       15.14        5.79      4.81 o 
  -6   4   9       11.81        4.35      4.25 o 
  -5   4   9      170.14      166.33      8.14 o 
  -4   4   9      329.32      312.94     11.79 o 
  -3   4   9      713.88      692.09     26.23 o 
  -2   4   9     1182.89     1193.15     23.26 o 
  -1   4   9      199.78      187.49     10.05 o 
   0   4   9     1502.84     1302.40     24.61 o 
   1   4   9        6.50        5.43      2.80 o 
   2   4   9       62.93       62.83      3.49 o 
   3   4   9      141.40      136.98      5.72 o 
   4   4   9       10.54       17.78      3.72 o 
   5   4   9      185.79      205.84      7.38 o 
   6   4   9        1.51       10.35      4.03 o 
   7   4   9      105.58      100.22      6.52 o 
   8   4   9       66.08       79.36     10.74 o 
   9   4   9       10.23       10.49     10.49 o 
  10   4   9        9.76        7.34      9.54 o 
 -10   5   9        1.56        4.45      6.61 o 
  -9   5   9        2.71        7.45      6.37 o 
  -8   5   9       35.72       23.53      6.61 o 
  -7   5   9       79.10       74.72      6.37 o 
  -6   5   9        0.46       -6.81      4.54 o 
  -5   5   9       33.67       27.49      5.30 o 
  -4   5   9      502.52      503.71     12.42 o 
  -3   5   9       79.40       86.90      9.54 o 
  -2   5   9       45.57       47.80      6.07 o 
  -1   5   9     4588.75     4638.80     63.06 o 
   0   5   9       13.05       13.35      5.02 o 
   1   5   9     1201.04     1189.03     16.29 o 
   2   5   9       17.38       14.33      3.00 o 
   3   5   9        0.10        8.32      6.06 o 
   4   5   9      130.28      112.78      5.69 o 
   5   5   9      215.67      199.66      7.38 o 
   6   5   9      338.00      373.80     10.10 o 
   7   5   9       12.44       23.63      5.86 o 
   8   5   9       52.97       54.71      7.02 o 
   9   5   9       39.21       20.51      8.01 o 
  10   5   9        8.35        7.27      8.01 o 
 -10   6   9        1.53        2.09      7.01 o 
  -9   6   9       13.15       11.67      6.78 o 
  -8   6   9        1.04       -1.74      5.45 o 
  -7   6   9       20.86       12.40      6.06 o 
  -6   6   9      163.99      190.17      8.20 o 
  -5   6   9      120.30      125.57      7.58 o 
  -4   6   9       24.26       32.48      4.89 o 
  -3   6   9       51.26       59.17      6.64 o 
  -2   6   9      262.55      297.94     11.11 o 
  -1   6   9       22.11       51.07      6.07 o 
   0   6   9      144.27      166.47      8.77 o 
   1   6   9     1705.31     1836.55     22.05 o 
   2   6   9       22.55       17.84      2.79 o 
   3   6   9      299.39      287.67      7.96 o 
   4   6   9      151.57      138.52      6.12 o 
   5   6   9      222.93      210.42      7.48 o 
   6   6   9      492.21      475.70     11.40 o 
   7   6   9       76.05       97.01      7.88 o 
   8   6   9        6.20        5.06      7.73 o 
   9   6   9        5.22        5.43      9.54 o 
  10   6   9       15.99       12.32      8.01 o 
 -10   7   9        0.56       -2.50      6.17 o 
  -9   7   9       52.17       42.75      7.43 o 
  -8   7   9       23.03       21.28      6.17 o 
  -7   7   9      127.90      119.00      8.78 o 
  -6   7   9       10.26       18.90      5.08 o 
  -5   7   9      368.65      400.18     12.07 o 
  -4   7   9       84.15       75.05      6.01 o 
  -3   7   9      236.65      225.94     10.44 o 
  -2   7   9      157.87      169.42      9.09 o 
  -1   7   9        5.48        3.82      4.05 o 
   0   7   9      549.81      567.38     12.47 o 
   1   7   9       37.09       58.53      4.40 o 
   2   7   9       61.50       75.12      4.73 o 
   3   7   9      157.66      181.78      6.65 o 
   4   7   9       16.36       16.46      3.77 o 
   5   7   9      245.18      263.68      8.54 o 
   6   7   9      163.94      200.35      9.33 o 
   7   7   9       30.84       29.12      6.41 o 
   8   7   9        3.73        2.78      7.73 o 
   9   7   9        0.78        1.99      9.54 o 
 -10   8   9        0.09        2.57      7.35 o 
  -9   8   9        0.90        4.80      6.23 o 
  -8   8   9        4.72        6.33      5.92 o 
  -7   8   9        0.96        0.95      5.67 o 
  -6   8   9       65.14       66.63      6.28 o 
  -5   8   9      306.56      296.44     10.52 o 
  -4   8   9       13.87       24.46      4.89 o 
  -3   8   9      493.73      495.88     12.04 o 
  -2   8   9        3.69        1.69      4.35 o 
  -1   8   9        2.24        0.66      4.35 o 
   0   8   9        1.26       -0.18      3.09 o 
   1   8   9      257.62      263.07      7.48 o 
   2   8   9      571.09      575.58     13.91 o 
   3   8   9      181.96      191.19      5.91 o 
   4   8   9      282.18      263.69      8.04 o 
   5   8   9        3.49        6.42      5.09 o 
   6   8   9       83.49       76.20      6.73 o 
   7   8   9      496.18      488.64     21.46 o 
   8   8   9      301.77      331.79     16.70 o 
   9   8   9       43.84       69.75     18.60 o 
  -9   9   9        3.73        0.32      6.61 o 
  -8   9   9      238.52      276.29     12.45 o 
  -7   9   9       94.69       87.23      8.89 o 
  -6   9   9       66.46       69.60      9.09 o 
  -5   9   9       18.53        8.58      6.74 o 
  -4   9   9       90.17       77.23      9.22 o 
  -3   9   9      342.87      340.76     18.15 o 
  -2   9   9      676.97      722.98     17.50 o 
  -1   9   9      400.91      412.28     20.98 o 
   0   9   9      427.52      412.72     13.55 o 
   1   9   9      616.38      578.08     11.29 o 
   2   9   9       55.41       47.18      4.25 o 
   3   9   9       11.30       12.71      3.29 o 
   4   9   9      168.33      161.12      9.22 o 
   5   9   9      166.02      184.93      9.92 o 
   6   9   9       56.91       43.68      6.17 o 
   7   9   9      185.88      235.96     14.39 o 
   8   9   9      293.42      297.62     17.17 o 
   9   9   9       73.40      105.95     12.40 o 
  -9  10   9       94.16      109.26      9.83 o 
  -8  10   9        4.61        9.48      8.75 o 
  -7  10   9      117.27      117.71     10.66 o 
  -6  10   9        0.92        1.91      6.74 o 
  -5  10   9        4.02       -1.20      6.13 o 
  -4  10   9       49.03       56.50      7.14 o 
  -3  10   9      430.69      458.80     11.87 o 
  -2  10   9      628.97      653.04     17.11 o 
  -1  10   9     1193.86     1122.71     22.59 o 
   0  10   9       77.22       90.12      5.11 o 
   1  10   9       57.28       49.88      4.25 o 
   2  10   9        9.05       10.86      6.03 o 
   3  10   9      182.65      192.29      6.74 o 
   4  10   9      107.33      107.19      6.04 o 
   5  10   9       28.26       18.81      5.01 o 
   6  10   9       10.12       -1.69      4.61 o 
   7  10   9      360.62      369.01     17.11 o 
   8  10   9      277.88      279.01     15.84 o 
   9  10   9        8.30       -0.26      7.33 o 
  -9  11   9       10.99       14.09     10.49 o 
  -8  11   9        9.77       -8.42      5.61 o 
  -7  11   9       96.90       81.99     11.02 o 
  -6  11   9       15.84       20.86      7.73 o 
  -5  11   9      540.38      517.63     24.32 o 
  -4  11   9       24.02       21.66      4.89 o 
  -3  11   9     1321.06     1205.04     20.11 o 
  -2  11   9     1206.14     1225.49     20.16 o 
  -1  11   9        3.14       10.94      7.63 o 
   0  11   9      283.42      255.08      8.98 o 
   1  11   9        4.16        5.86      2.96 o 
   2  11   9       34.85       32.82      3.92 o 
   3  11   9      136.94      135.66      6.04 o 
   4  11   9      267.54      260.04     16.94 o 
   5  11   9       14.38        6.05      7.50 o 
   6  11   9       28.45       22.85      7.06 o 
   7  11   9       70.87       67.64     10.12 o 
   8  11   9       50.67       54.59     10.05 o 
   9  11   9       74.46      101.48     16.69 o 
  -9  12   9      120.12      125.09     16.21 o 
  -8  12   9      159.70      159.34     13.14 o 
  -7  12   9       21.26       25.37      7.15 o 
  -6  12   9      139.45      154.30     11.79 o 
  -5  12   9       15.21        3.48      8.11 o 
  -4  12   9        0.11       -3.81      4.34 o 
  -3  12   9       87.98       86.35      6.31 o 
  -2  12   9      172.50      180.10      8.22 o 
  -1  12   9      124.56      129.87      8.69 o 
   0  12   9        1.66        1.18      3.20 o 
   1  12   9       14.14       16.95      3.55 o 
   2  12   9      399.50      385.41      9.37 o 
   3  12   9      336.81      352.54      9.34 o 
   4  12   9       21.34       16.75      4.49 o 
   5  12   9        0.23        1.42      4.45 o 
   6  12   9       66.98       68.46      9.09 o 
   7  12   9      242.63      239.90     14.49 o 
   8  12   9       86.06       67.18     11.11 o 
   9  12   9        2.49        2.90      7.73 o 
  -9  13   9        4.07       13.72      8.69 o 
  -8  13   9       28.10       16.85     11.45 o 
  -7  13   9        9.24       14.05      7.25 o 
  -6  13   9       18.88       22.85      8.41 o 
  -5  13   9       19.29       37.83     18.12 o 
  -4  13   9       18.86        5.94      4.45 o 
  -3  13   9      121.86      133.74      7.43 o 
  -2  13   9     1342.18     1297.54     20.87 o 
  -1  13   9      287.04      287.21     11.79 o 
   0  13   9        0.23       -2.55      3.15 o 
   1  13   9       82.67       83.38      5.18 o 
   2  13   9      331.51      317.95      9.36 o 
   3  13   9      104.56      107.42      6.17 o 
   4  13   9       44.15       39.89      5.12 o 
   5  13   9       17.18       -2.23     15.74 o 
   6  13   9       76.97       89.83      9.76 o 
   7  13   9        1.28       17.57      8.01 o 
   8  13   9      339.38      381.52     18.54 o 
   9  13   9        0.10        9.26      8.01 o 
  -9  14   9        1.66       -2.38      8.09 o 
  -8  14   9        0.49      -12.14      8.09 o 
  -7  14   9       79.57       82.85     11.41 o 
  -6  14   9        0.32        2.90     10.01 o 
  -5  14   9        5.05        4.17      6.38 o 
  -4  14   9       10.60        9.44      6.64 o 
  -3  14   9       71.84       78.54      8.91 o 
  -2  14   9      738.97      727.90     15.11 o 
  -1  14   9       54.98       54.59      5.12 o 
   0  14   9      284.82      255.96      8.16 o 
   1  14   9       21.31       14.49      3.73 o 
   2  14   9      242.64      238.96      8.16 o 
   3  14   9      203.10      189.37     10.05 o 
   4  14   9        2.39        0.25      6.06 o 
   5  14   9        2.33        6.68      6.74 o 
   6  14   9      143.10      150.24     12.14 o 
   7  14   9      129.51      129.51     18.12 o 
   8  14   9       36.39       51.90     21.94 o 
   9  14   9       12.05        5.25     14.78 o 
  -9  15   9        3.41        2.86      9.54 o 
  -8  15   9        0.29       -6.76     15.26 o 
  -7  15   9      340.84      326.20     17.19 o 
  -6  15   9      162.33      165.72     12.81 o 
  -5  15   9       12.18       10.49     10.01 o 
  -4  15   9      508.35      527.58     23.84 o 
  -3  15   9       74.60       64.63      5.86 o 
  -2  15   9      409.55      380.07     16.75 o 
  -1  15   9       33.79       40.59      6.06 o 
   0  15   9      159.15      161.66      6.26 o 
   1  15   9        4.96        1.12      3.29 o 
   2  15   9      149.07      147.91      8.26 o 
   3  15   9        7.76        8.40      3.77 o 
   4  15   9       56.33       50.98      6.23 o 
   5  15   9        2.84        0.45      6.38 o 
   6  15   9       27.60       20.91      8.58 o 
   7  15   9        0.03       10.06      7.33 o 
   8  15   9       49.41       66.15     12.88 o 
  -8  16   9       10.87        4.04      8.41 o 
  -7  16   9        5.21       -8.71      7.56 o 
  -6  16   9       25.98       50.52     11.45 o 
  -5  16   9      359.50      370.63     19.55 o 
  -4  16   9      189.01      219.79     13.14 o 
  -3  16   9        0.62        4.24      5.96 o 
  -2  16   9      230.59      218.57      8.80 o 
  -1  16   9       20.83       23.68      4.41 o 
   0  16   9       22.70       18.70      3.31 o 
   1  16   9        0.36       -1.58      3.38 o 
   2  16   9       72.25       78.91      9.01 o 
   3  16   9      139.24      154.44      7.22 o 
   4  16   9      105.50      106.42      8.06 o 
   5  16   9       96.78      105.62     19.08 o 
   6  16   9      157.23      195.53     13.44 o 
   7  16   9      133.91      146.87     29.09 o 
   8  16   9       71.77       75.74     11.41 o 
  -8  17   9       28.99       21.19      9.37 o 
  -7  17   9        1.27        3.57      7.73 o 
  -6  17   9      310.75      358.75     17.17 o 
  -5  17   9      182.74      209.04     13.49 o 
  -4  17   9       25.64       10.22     11.92 o 
  -3  17   9       62.69       57.68      7.73 o 
  -2  17   9       62.81       52.73      5.45 o 
  -1  17   9       14.37       14.34      3.95 o 
   0  17   9        2.22        1.36      2.86 o 
   1  17   9       60.28       58.98      5.18 o 
   2  17   9      311.15      291.51      9.09 o 
   3  17   9       14.62        6.14      4.12 o 
   4  17   9       31.20       28.85      6.01 o 
   5  17   9       63.81       56.68      8.69 o 
   6  17   9      244.02      250.11     15.74 o 
   7  17   9       38.90       43.07      9.37 o 
   8  17   9       83.42       95.89     11.79 o 
  -8  18   9       13.30        2.68     17.65 o 
  -7  18   9       11.34        8.24      8.41 o 
  -6  18   9       91.80       94.58     10.79 o 
  -5  18   9      155.71      154.92     11.79 o 
  -4  18   9      101.13      115.03     10.79 o 
  -3  18   9      448.11      443.32     16.14 o 
  -2  18   9        8.22       16.13      5.01 o 
  -1  18   9       39.47       46.26      4.32 o 
   0  18   9       26.59       30.63      4.30 o 
   1  18   9       18.33       17.85      5.64 o 
   2  18   9      221.88      257.75      8.88 o 
   3  18   9       39.23       31.76      5.86 o 
   4  18   9       10.25        6.08      5.12 o 
   5  18   9        0.50       -4.29      6.64 o 
   6  18   9       25.24       34.01     10.49 o 
   7  18   9        1.67       14.31      8.09 o 
   8  18   9       22.63       36.17     11.45 o 
  -8  19   9        0.56      -10.99      7.33 o 
  -7  19   9       16.42        4.77      8.58 o 
  -6  19   9       17.37       12.32     12.88 o 
  -5  19   9        2.98       23.50      8.41 o 
  -4  19   9      141.14      142.97     18.60 o 
  -3  19   9      184.23      174.74     19.08 o 
  -2  19   9       51.68       51.47      6.58 o 
  -1  19   9       11.02       14.59      3.81 o 
   0  19   9       57.96       62.60      5.10 o 
   1  19   9       26.40       30.47      4.70 o 
   2  19   9        9.49        7.01      5.51 o 
   3  19   9        7.99        6.22      5.45 o 
   4  19   9       48.12       56.20      7.28 o 
   5  19   9       56.84       61.65      9.09 o 
   6  19   9       47.62       77.15     10.12 o 
   7  19   9       27.10       37.30      9.16 o 
   8  19   9       23.96       31.48      9.44 o 
  -8  20   9        1.05      -11.01     11.92 o 
  -7  20   9       31.53       22.67     15.26 o 
  -6  20   9       24.09       32.76      8.41 o 
  -5  20   9        1.48       -3.95     10.97 o 
  -4  20   9        9.06        4.09     11.45 o 
  -3  20   9       15.86       22.89      7.42 o 
  -2  20   9       66.85       53.68      7.81 o 
  -1  20   9       45.79       37.00      5.32 o 
   0  20   9       94.48       95.07      5.93 o 
   1  20   9       16.49       20.41      4.67 o 
   2  20   9       48.02       35.87      6.01 o 
   3  20   9        5.73        3.97      5.01 o 
   4  20   9       11.38        4.25      5.43 o 
   5  20   9       16.25       20.03     11.45 o 
   6  20   9      209.61      228.26     14.79 o 
   7  20   9       75.91       84.98     11.11 o 
  -7  21   9       11.55       20.98      8.77 o 
  -6  21   9        1.77        7.63      7.42 o 
  -5  21   9      310.04      324.27     15.84 o 
  -4  21   9       21.59       16.13     16.69 o 
  -3  21   9      202.87      208.44     11.05 o 
  -2  21   9      139.21      120.89     20.63 o 
  -1  21   9      107.11      129.55      9.50 o 
   0  21   9       23.64       24.15      4.52 o 
   1  21   9      182.65      205.53      8.77 o 
   2  21   9      213.03      203.63     10.35 o 
   3  21   9        1.75        3.40      5.45 o 
   4  21   9        0.62       -4.97      5.61 o 
   5  21   9        0.36       -2.81      6.64 o 
   6  21   9        0.26        0.68      6.87 o 
   7  21   9        0.07       -6.72      7.73 o 
  -7  22   9        6.88       12.55      8.41 o 
  -6  22   9        0.01       -4.77      7.33 o 
  -5  22   9        0.04        4.31      7.73 o 
  -4  22   9       37.86       31.08      7.73 o 
  -3  22   9       80.26       90.25      9.75 o 
  -2  22   9        9.00       19.74      8.46 o 
  -1  22   9       72.33       62.82     10.98 o 
   0  22   9       11.97       -0.14      4.02 o 
   1  22   9      143.91      162.38      8.17 o 
   2  22   9      181.94      182.79     10.24 o 
   3  22   9       11.18        9.94      5.75 o 
   4  22   9        5.50       -1.63      5.86 o 
   5  22   9        0.85       -0.48      6.74 o 
   6  22   9        0.00        2.57      7.73 o 
   7  22   9        0.00       -0.44      8.01 o 
  -7  23   9       18.42       -0.95     11.92 o 
  -6  23   9        0.04        0.61      7.33 o 
  -5  23   9       58.26       74.45     10.12 o 
  -4  23   9        5.25       10.14      7.33 o 
  -3  23   9      157.89      158.20     13.91 o 
  -2  23   9       14.72        1.03      6.42 o 
  -1  23   9       87.75       85.24      8.96 o 
   0  23   9       55.38       49.49      6.52 o 
   1  23   9       11.31       20.33      6.82 o 
   2  23   9       48.67       49.02      7.55 o 
   3  23   9       71.82       72.10      8.11 o 
   4  23   9        3.78        4.65      6.31 o 
   5  23   9        9.09        4.77     11.45 o 
   6  23   9       11.22        9.54      8.09 o 
  -6  24   9        7.60        1.43      7.42 o 
  -5  24   9        8.75       12.96      8.01 o 
  -4  24   9      124.48      142.66     10.48 o 
  -3  24   9      167.95      201.04     14.65 o 
  -2  24   9      304.15      291.14     13.86 o 
  -1  24   9       12.08       11.61      6.99 o 
   0  24   9      315.66      371.62     14.32 o 
   1  24   9       77.04       96.06     11.85 o 
   2  24   9       94.56      107.77      8.96 o 
   3  24   9        6.24        0.19      7.60 o 
   4  24   9        5.98        7.81      6.42 o 
   5  24   9       91.88       86.71      9.40 o 
   6  24   9        4.79       -6.64      7.73 o 
  -6  25   9        4.55        2.43      7.33 o 
  -5  25   9        0.12        6.31      7.06 o 
  -4  25   9       26.60       35.29      9.54 o 
  -3  25   9       39.12       51.18     10.49 o 
  -2  25   9       23.78       27.59      7.71 o 
  -1  25   9      107.76      106.75     10.05 o 
   0  25   9      154.11      152.56     10.90 o 
   1  25   9      142.08      176.73     24.80 o 
   2  25   9       58.92       69.80      8.81 o 
   3  25   9      241.64      248.52     12.62 o 
   4  25   9       87.37       93.52      9.81 o 
   5  25   9        1.36       -8.02      7.06 o 
   6  25   9       17.54        7.63      8.69 o 
  -5  26   9        1.01       -1.01      8.56 o 
  -4  26   9       64.66       87.46     12.40 o 
  -3  26   9       28.74       25.62      9.16 o 
  -2  26   9        2.73        0.14      6.58 o 
  -1  26   9       71.02       76.78      8.89 o 
   0  26   9      166.40      187.80     11.87 o 
   1  26   9       19.17       21.74      9.62 o 
   2  26   9       82.11       87.18      8.65 o 
   3  26   9       30.38       29.08      7.09 o 
   4  26   9       39.65       49.88      8.42 o 
   5  26   9        1.52       -3.17      6.01 o 
  -5  27   9       55.90       76.73     11.98 o 
  -4  27   9        2.91       16.44      9.35 o 
  -3  27   9        0.00       -4.27      7.22 o 
  -2  27   9       92.33       98.54     10.31 o 
  -1  27   9        0.08       -0.95      6.58 o 
   0  27   9        0.28       11.13      9.09 o 
   1  27   9       38.03       68.12     10.99 o 
   2  27   9       66.22       69.88      8.39 o 
   3  27   9       13.30       26.16      7.09 o 
   4  27   9        8.18       12.55      7.25 o 
   5  27   9       10.09        1.77      8.29 o 
  -4  28   9       10.98        5.80      8.09 o 
  -3  28   9        2.96        6.64      8.25 o 
  -2  28   9       67.99       75.02     12.06 o 
  -1  28   9        0.53       -2.49      9.37 o 
   0  28   9        5.24        2.49      9.37 o 
   1  28   9       37.22       39.98     10.31 o 
   2  28   9        2.99        0.73      9.54 o 
   3  28   9        6.26       11.39      6.68 o 
   4  28   9       15.01        8.36      6.92 o 
  -4  29   9       20.93       28.85     10.49 o 
  -3  29   9       16.86        4.84      8.09 o 
  -2  29   9      103.32      102.99     10.36 o 
  -1  29   9       42.74       44.94     11.67 o 
   0  29   9       22.98       42.32     11.67 o 
   1  29   9        9.34       15.26     15.26 o 
   2  29   9        2.47       -1.87     13.83 o 
   3  29   9        8.97       10.80      6.58 o 
  -3  30   9       15.40       12.21      9.52 o 
  -2  30   9       55.70       60.91     13.44 o 
  -1  30   9       21.85        3.48     10.31 o 
   0  30   9       32.85       35.29     17.17 o 
   1  30   9       12.58        0.95     13.35 o 
   2  30   9        7.60        1.91     14.31 o 
   3  30   9        0.45        0.37      8.69 o 
  -2  31   9        0.10       -2.53     15.26 o 
  -1  31   9        2.53        8.11     10.79 o 
   0  31   9       37.20       61.04     20.03 o 
   1  31   9        0.28      -10.49     14.31 o 
 -10   0  10        4.09       14.31     12.40 o 
  -8   0  10      325.11      393.84     16.82 o 
  -6   0  10      149.49      154.52     21.46 o 
  -4   0  10        8.87       20.03      8.58 o 
  -2   0  10      381.79      471.18     20.03 o 
   0   0  10    10168.82     9600.91    168.82 o 
   2   0  10     6288.41     6263.58    117.32 o 
   4   0  10       21.20       19.36      5.70 o 
   6   0  10     1190.23     1347.37     29.33 o 
   8   0  10      279.78      249.90     14.16 o 
 -10   1  10        1.84        7.45      9.09 o 
  -9   1  10       31.72       26.19      8.20 o 
  -8   1  10        0.05        6.15      5.26 o 
  -7   1  10        2.54        6.64      6.06 o 
  -6   1  10      120.51      132.23      8.26 o 
  -5   1  10      445.48      447.57     16.02 o 
  -4   1  10      217.49      216.92     13.83 o 
  -3   1  10       31.67       42.50      6.64 o 
  -2   1  10      240.24      223.67     10.79 o 
  -1   1  10       28.41       23.09      7.63 o 
   0   1  10     2490.73     2357.31     31.38 o 
   1   1  10     5742.56     5477.63     74.19 o 
   2   1  10     1002.11     1056.33     18.90 o 
   3   1  10      736.66      740.16     13.35 o 
   4   1  10      286.87      254.71      8.69 o 
   5   1  10     1368.53     1398.71     20.50 o 
   6   1  10       16.11       37.78      5.37 o 
   7   1  10      133.04      120.64      7.26 o 
   8   1  10      159.60      199.84      9.25 o 
   9   1  10       29.57       25.58      6.56 o 
  -9   2  10        2.36       -8.78      5.86 o 
  -8   2  10       22.30       25.70      5.56 o 
  -7   2  10      250.64      224.59     10.75 o 
  -6   2  10       71.05       93.03      7.00 o 
  -5   2  10       91.19       74.41      6.78 o 
  -4   2  10      738.14      738.49     19.21 o 
  -3   2  10      994.72     1016.18     22.23 o 
  -2   2  10       95.81      120.11      8.58 o 
  -1   2  10      129.77      111.06      8.41 o 
   0   2  10      734.36      674.14     17.54 o 
   1   2  10     1132.16     1169.67     41.01 o 
   2   2  10      188.79      195.41     10.33 o 
   3   2  10      744.63      709.07     13.11 o 
   4   2  10      355.63      399.35     10.13 o 
   5   2  10      501.35      465.70     11.31 o 
   6   2  10       83.68      119.96      7.15 o 
   7   2  10       53.82       72.18      6.37 o 
   8   2  10        6.35       12.47      4.99 o 
   9   2  10        1.90        3.16      6.00 o 
  -9   3  10        0.12        4.53      6.17 o 
  -8   3  10      185.49      184.43     10.80 o 
  -7   3  10      112.69      123.35     11.24 o 
  -6   3  10      452.06      447.25     11.91 o 
  -5   3  10      620.22      628.08     16.30 o 
  -4   3  10       12.91       20.51      6.07 o 
  -3   3  10      467.36      469.47     14.79 o 
  -2   3  10      503.33      458.85     14.16 o 
  -1   3  10     1594.42     1472.90     41.97 o 
   0   3  10      131.29      138.78      8.77 o 
   1   3  10      222.28      257.41      9.17 o 
   2   3  10       13.80       21.86      4.57 o 
   3   3  10      131.78      131.08      6.55 o 
   4   3  10      488.54      484.77     11.56 o 
   5   3  10       30.31       44.14      5.11 o 
   6   3  10     1470.32     1449.66     21.57 o 
   7   3  10        0.07        4.04      4.40 o 
   8   3  10      243.46      285.92     12.09 o 
   9   3  10       34.37       43.23      8.69 o 
  -9   4  10       23.09       23.26      7.15 o 
  -8   4  10       38.95       56.34      8.56 o 
  -7   4  10        3.54        1.20      4.99 o 
  -6   4  10       50.83       68.63      6.48 o 
  -5   4  10      197.71      207.94     13.27 o 
  -4   4  10        0.07       -2.80      6.20 o 
  -3   4  10      125.72      151.65      9.44 o 
  -2   4  10       93.65      108.42     10.97 o 
  -1   4  10      263.73      276.19     11.47 o 
   0   4  10      149.07      169.80     16.69 o 
   1   4  10      134.38      164.71      6.21 o 
   2   4  10       15.42        5.52      3.64 o 
   3   4  10      361.25      404.84     11.35 o 
   4   4  10       94.99       90.55      5.83 o 
   5   4  10      959.45      934.52     16.18 o 
   6   4  10       54.82       65.54      5.80 o 
   7   4  10      545.28      509.72     12.60 o 
   8   4  10      171.32      181.58     10.43 o 
   9   4  10       12.25        0.95      7.42 o 
  -9   5  10        0.01        5.28      6.31 o 
  -8   5  10      126.97      112.71      9.14 o 
  -7   5  10        5.77       10.88      5.35 o 
  -6   5  10        1.15       -0.81      4.73 o 
  -5   5  10       84.20       74.33      9.23 o 
  -4   5  10       50.48       50.17      7.06 o 
  -3   5  10        0.48       -4.29      4.72 o 
  -2   5  10      160.09      171.08     21.46 o 
  -1   5  10       47.66       47.08      4.96 o 
   0   5  10     1209.50     1094.03     23.37 o 
   1   5  10      404.36      412.21      9.30 o 
   2   5  10        0.80        0.15      3.20 o 
   3   5  10      441.47      434.59     10.35 o 
   4   5  10       58.65       66.74      4.96 o 
   5   5  10      563.72      473.77     11.31 o 
   6   5  10      709.48      666.48     13.91 o 
   7   5  10        4.64       24.18      7.56 o 
   8   5  10       47.53       48.91      9.15 o 
   9   5  10        8.65        9.54      8.09 o 
  -9   6  10       33.64       22.87      7.48 o 
  -8   6  10       50.19       59.70      7.81 o 
  -7   6  10        5.45        8.92      5.81 o 
  -6   6  10       19.27       18.21      5.86 o 
  -5   6  10      204.12      251.69     10.65 o 
  -4   6  10      543.07      539.00     13.53 o 
  -3   6  10        0.43        4.07      5.02 o 
  -2   6  10     1415.07     1505.65     28.30 o 
  -1   6  10      341.97      312.19     11.79 o 
   0   6  10        8.98        7.15      4.72 o 
   1   6  10      577.82      528.37     10.54 o 
   2   6  10      164.18      170.96      7.88 o 
   3   6  10      117.38      118.56      7.85 o 
   4   6  10       48.24       56.92      7.30 o 
   5   6  10      357.74      388.46     10.74 o 
   6   6  10       75.46       62.37      5.95 o 
   7   6  10      260.94      255.57     11.35 o 
   8   6  10       80.86       70.13     10.12 o 
   9   6  10       26.88       12.88     10.01 o 
  -9   7  10        6.46        9.63      7.25 o 
  -8   7  10       63.05       52.11      8.01 o 
  -7   7  10       28.13       42.74      7.51 o 
  -6   7  10      386.59      362.46     12.74 o 
  -5   7  10     1206.12     1182.15     21.52 o 
  -4   7  10       25.58       26.75      5.12 o 
  -3   7  10       72.30       71.84      7.06 o 
  -2   7  10       70.56       80.90     10.01 o 
  -1   7  10        0.04        3.34      4.72 o 
   0   7  10      207.98      218.52     10.79 o 
   1   7  10        8.98        6.68      2.96 o 
   2   7  10     1773.56     1809.98     26.40 o 
   3   7  10      135.56      131.05      7.25 o 
   4   7  10       60.35       71.09      5.11 o 
   5   7  10      456.38      459.99     13.14 o 
   6   7  10      150.42      164.76      9.33 o 
   7   7  10      390.98      374.74     30.15 o 
   8   7  10       96.34      114.25     12.08 o 
   9   7  10       78.48       82.98     10.99 o 
  -9   8  10        8.12       -0.35      6.56 o 
  -8   8  10       52.71       39.30      7.28 o 
  -7   8  10        4.00       -3.04      5.67 o 
  -6   8  10        0.11       -1.43      6.74 o 
  -5   8  10      110.92      115.67      8.26 o 
  -4   8  10       49.47       49.41      6.17 o 
  -3   8  10       45.85       58.32      7.33 o 
  -2   8  10      271.98      259.05     11.11 o 
  -1   8  10      271.79      246.35     11.11 o 
   0   8  10       89.43      108.61      8.09 o 
   1   8  10       28.65       26.27      3.77 o 
   2   8  10      525.14      520.46     10.91 o 
   3   8  10       47.46       55.18      5.51 o 
   4   8  10      137.78      163.75      7.08 o 
   5   8  10      384.69      404.11     12.64 o 
   6   8  10      164.55      138.24      8.95 o 
   7   8  10        4.22        5.35      6.83 o 
   8   8  10       67.65       87.12     10.73 o 
   9   8  10        3.21       13.65      8.69 o 
  -9   9  10       12.02        2.91      6.78 o 
  -8   9  10        3.10       -3.16      6.17 o 
  -7   9  10        6.87       10.59      6.78 o 
  -6   9  10       91.53      124.72     12.40 o 
  -5   9  10      303.19      358.02     12.04 o 
  -4   9  10       90.44       79.50      6.99 o 
  -3   9  10      154.92      153.90      7.84 o 
  -2   9  10       20.11       13.47      6.68 o 
  -1   9  10       30.69       32.77      6.68 o 
   0   9  10       56.12       59.32      5.67 o 
   1   9  10      285.14      288.53      8.34 o 
   2   9  10      237.46      221.57      7.57 o 
   3   9  10      182.48      169.09      8.03 o 
   4   9  10      239.16      243.02      9.69 o 
   5   9  10       44.67       69.68      6.92 o 
   6   9  10       28.93       23.70      5.67 o 
   7   9  10      312.25      321.92     16.19 o 
   8   9  10       17.41       33.91      8.94 o 
   9   9  10       32.26       44.91     10.31 o 
  -9  10  10        0.00       -0.11      9.92 o 
  -8  10  10        6.82        1.79      9.92 o 
  -7  10  10        5.26        0.08      7.40 o 
  -6  10  10       64.81       45.91      9.09 o 
  -5  10  10      548.96      521.41     14.16 o 
  -4  10  10      121.46      114.76      7.67 o 
  -3  10  10      145.76      159.18      8.22 o 
  -2  10  10      117.32      111.46      8.41 o 
  -1  10  10        0.21       -4.21      5.25 o 
   0  10  10        1.35        3.54      3.15 o 
   1  10  10      327.73      371.28      9.36 o 
   2  10  10      114.25      131.80      6.07 o 
   3  10  10       38.12       33.86      5.12 o 
   4  10  10      443.61      459.97     13.43 o 
   5  10  10      324.15      330.60     15.37 o 
   6  10  10       61.29       48.38      6.69 o 
   7  10  10      349.39      329.06     16.14 o 
   8  10  10        8.53       16.14      8.41 o 
   9  10  10       42.24       48.78     16.21 o 
  -9  11  10       10.48        6.13      9.37 o 
  -8  11  10       83.42       82.92      9.14 o 
  -7  11  10      255.38      245.92     12.47 o 
  -6  11  10      161.16      146.21     13.35 o 
  -5  11  10      139.94      146.92     11.79 o 
  -4  11  10      137.13      170.55      8.95 o 
  -3  11  10      410.10      419.76     12.04 o 
  -2  11  10       80.20       82.35      7.73 o 
  -1  11  10      183.58      177.36     16.69 o 
   0  11  10      184.91      179.99     10.33 o 
   1  11  10        4.50        4.23      3.20 o 
   2  11  10      220.65      210.28      9.90 o 
   3  11  10      130.73      127.53     10.05 o 
   4  11  10        0.17       10.42      4.70 o 
   5  11  10        6.69       16.33      4.82 o 
   6  11  10      130.43      146.24     12.46 o 
   7  11  10       60.56       59.25     10.44 o 
   8  11  10        0.12       -7.09     21.46 o 
   9  11  10        3.43       14.31      8.77 o 
  -9  12  10        1.46       -4.11      8.69 o 
  -8  12  10      183.65      240.13     12.59 o 
  -7  12  10      413.19      484.58     16.85 o 
  -6  12  10      157.60      197.06     13.72 o 
  -5  12  10      327.82      333.03     34.81 o 
  -4  12  10        2.90        5.34      4.89 o 
  -3  12  10      654.98      668.76     15.11 o 
  -2  12  10       31.26       37.31      5.30 o 
  -1  12  10      314.33      262.56     11.11 o 
   0  12  10        4.04        5.05      3.85 o 
   1  12  10        1.35        2.24      3.07 o 
   2  12  10      941.45      884.72     32.47 o 
   3  12  10      159.61      135.38      7.99 o 
   4  12  10     1265.10     1171.99     23.55 o 
   5  12  10      744.55      745.87     29.45 o 
   6  12  10        6.78        1.86      9.06 o 
   7  12  10       45.11       80.78     10.73 o 
   8  12  10      307.63      284.80     17.50 o 
   9  12  10       32.83       15.98      9.76 o 
  -9  13  10        0.05        8.73      8.69 o 
  -8  13  10        0.24        6.78     11.92 o 
  -7  13  10      677.98      742.85     19.58 o 
  -6  13  10        5.96        9.95     12.40 o 
  -5  13  10        4.82        4.45      7.06 o 
  -4  13  10        3.58       17.89      5.75 o 
  -3  13  10      391.93      355.38     11.32 o 
  -2  13  10        3.80        0.52      4.20 o 
  -1  13  10      305.44      292.62     12.08 o 
   0  13  10       76.32       92.74      5.80 o 
   1  13  10       65.86       77.96      5.47 o 
   2  13  10       19.12       27.55      4.51 o 
   3  13  10      171.87      197.48     11.90 o 
   4  13  10       36.55       48.11      9.32 o 
   5  13  10      596.46      569.69     19.52 o 
   6  13  10      425.75      440.98     18.46 o 
   7  13  10       19.11       11.22      8.41 o 
   8  13  10       11.63       28.34     11.92 o 
  -8  14  10        9.28       15.85      9.76 o 
  -7  14  10        2.79       18.37     12.08 o 
  -6  14  10      138.76      176.13     13.14 o 
  -5  14  10       87.60      104.52     17.65 o 
  -4  14  10      714.00      688.00     20.87 o 
  -3  14  10      188.74      181.38     15.10 o 
  -2  14  10      133.01      143.65      7.81 o 
  -1  14  10       68.36       78.02      6.23 o 
   0  14  10      117.00      128.39      6.63 o 
   1  14  10        2.83        3.56      3.64 o 
   2  14  10      673.70      636.26     14.59 o 
   3  14  10      210.77      216.42      8.18 o 
   4  14  10      348.49      363.90     12.05 o 
   5  14  10        6.73       21.27      7.73 o 
   6  14  10       83.80      107.54     11.11 o 
   7  14  10       56.67       52.57     10.05 o 
   8  14  10      160.17      170.39     15.16 o 
  -8  15  10       13.18        6.15      9.06 o 
  -7  15  10       15.35       -7.71      8.41 o 
  -6  15  10      343.64      312.23     20.03 o 
  -5  15  10       73.47       60.67     14.31 o 
  -4  15  10      610.71      648.05     20.56 o 
  -3  15  10       32.77       34.96      5.75 o 
  -2  15  10       19.80       14.12      4.75 o 
  -1  15  10      485.97      480.38     11.21 o 
   0  15  10      373.29      370.50     11.62 o 
   1  15  10      478.76      456.07     10.99 o 
   2  15  10     1141.96     1099.99     17.80 o 
   3  15  10       15.71       19.38      4.60 o 
   4  15  10        6.89        3.71      5.96 o 
   5  15  10        8.60       14.64      7.73 o 
   6  15  10      295.70      307.88     17.17 o 
   7  15  10       13.83       14.54     10.01 o 
   8  15  10      186.93      221.43     16.19 o 
  -8  16  10       10.39        4.29      8.77 o 
  -7  16  10       27.62       28.49     16.69 o 
  -6  16  10        1.69       20.93     18.12 o 
  -5  16  10       90.20      122.20     11.79 o 
  -4  16  10      639.68      639.72     27.18 o 
  -3  16  10       41.78       55.71      8.41 o 
  -2  16  10        6.46        6.76      6.95 o 
  -1  16  10        4.05        8.95      3.87 o 
   0  16  10        3.26        1.98      3.16 o 
   1  16  10        9.19        6.69      4.12 o 
   2  16  10      153.55      194.98      8.16 o 
   3  16  10       47.95       46.07      5.26 o 
   4  16  10        6.51       12.40      6.87 o 
   5  16  10      198.29      192.27     13.14 o 
   6  16  10      193.58      207.18     14.49 o 
   7  16  10        9.73       25.24      8.69 o 
   8  16  10        7.40       -0.95      7.73 o 
  -8  17  10       25.93       37.01     17.17 o 
  -7  17  10       58.92       78.63     11.11 o 
  -6  17  10       35.02       42.46      9.44 o 
  -5  17  10       75.99       86.46     10.73 o 
  -4  17  10       97.67      120.39     10.79 o 
  -3  17  10       14.34       13.91      6.38 o 
  -2  17  10      365.65      355.46     11.14 o 
  -1  17  10      252.85      265.98      8.86 o 
   0  17  10        9.71        9.43      3.51 o 
   1  17  10       51.78       46.49      5.11 o 
   2  17  10      106.43      137.13     11.70 o 
   3  17  10       36.04       37.42      5.85 o 
   4  17  10       52.75       57.42      9.54 o 
   5  17  10       20.27       31.05      8.41 o 
   6  17  10       88.71       79.35     10.79 o 
   7  17  10       27.81       56.30     10.05 o 
   8  17  10        0.10        0.04      8.01 o 
  -8  18  10        2.37      -12.44      8.41 o 
  -7  18  10        1.04        5.15      9.54 o 
  -6  18  10        3.12       -5.25      7.42 o 
  -5  18  10        3.21        1.65      8.11 o 
  -4  18  10      331.07      337.22     30.52 o 
  -3  18  10       17.77        5.47      6.38 o 
  -2  18  10      183.22      177.89      9.79 o 
  -1  18  10       89.90      101.19      8.51 o 
   0  18  10        0.11       -5.25      3.77 o 
   1  18  10       78.04       71.44      5.96 o 
   2  18  10       88.04      109.10      6.85 o 
   3  18  10       75.97       87.91      7.84 o 
   4  18  10      149.39      173.25     12.46 o 
   5  18  10      184.46      193.13     13.81 o 
   6  18  10       33.82       31.95      8.77 o 
   7  18  10        6.14       -2.43      7.33 o 
  -7  19  10        1.50       -6.68      8.09 o 
  -6  19  10       50.47       40.29      9.44 o 
  -5  19  10      250.89      279.41     15.84 o 
  -4  19  10        0.59       -5.22      7.06 o 
  -3  19  10       49.25       59.79      8.69 o 
  -2  19  10       60.22       63.58     16.11 o 
  -1  19  10       46.75       43.32      5.09 o 
   0  19  10        1.73        1.55      4.09 o 
   1  19  10      641.06      632.61     13.91 o 
   2  19  10      123.05      130.36      7.52 o 
   3  19  10      331.56      340.24     12.82 o 
   4  19  10        5.54       12.83      6.64 o 
   5  19  10        0.26        2.77      7.33 o 
   6  19  10       21.32       33.64     14.31 o 
   7  19  10        0.57        7.80      7.73 o 
  -7  20  10        8.60       -9.91      7.73 o 
  -6  20  10       35.16       20.98      9.54 o 
  -5  20  10       97.72       90.46     10.44 o 
  -4  20  10       41.55       47.08     12.88 o 
  -3  20  10      297.73      307.33     14.79 o 
  -2  20  10       41.96       43.81      7.02 o 
  -1  20  10      365.39      384.96     17.19 o 
   0  20  10      172.18      179.93     11.77 o 
   1  20  10       64.49       75.83      6.25 o 
   2  20  10       11.56       13.15      5.09 o 
   3  20  10       84.95       92.55      9.90 o 
   4  20  10      209.82      233.96     14.39 o 
   5  20  10       23.02       14.99     18.12 o 
   6  20  10       23.10       32.36     16.21 o 
   7  20  10       11.66       20.63      9.09 o 
  -7  21  10        0.46       -3.85      8.41 o 
  -6  21  10       15.84        9.54      8.58 o 
  -5  21  10        7.56       10.74      7.73 o 
  -4  21  10      108.54      118.04     11.11 o 
  -3  21  10      102.30      100.83      8.89 o 
  -2  21  10      114.43      106.83     11.23 o 
  -1  21  10      112.92      139.67     12.60 o 
   0  21  10       23.92       21.24      7.85 o 
   1  21  10       94.34      102.92      7.20 o 
   2  21  10        1.95        5.33      5.18 o 
   3  21  10      108.04      131.38      9.40 o 
   4  21  10       24.38       18.62      7.73 o 
   5  21  10      238.17      252.28     24.32 o 
   6  21  10        0.61       11.01      8.69 o 
   7  21  10        6.03       15.99      8.69 o 
  -6  22  10        0.77        4.29      8.09 o 
  -5  22  10        2.90       -1.21     17.17 o 
  -4  22  10        0.03        6.42      7.33 o 
  -3  22  10       12.60       15.64      6.52 o 
  -2  22  10        1.87      -10.30      6.87 o 
  -1  22  10      254.95      284.66     13.49 o 
   0  22  10       47.55       37.12      5.83 o 
   1  22  10       72.71       68.80      6.62 o 
   2  22  10       92.87      105.67      9.10 o 
   3  22  10        3.47        8.17      6.17 o 
   4  22  10       58.51       50.15      9.37 o 
   5  22  10       15.75       15.34      7.73 o 
   6  22  10        1.02        6.95      8.01 o 
  -6  23  10        1.84        4.85      8.41 o 
  -5  23  10       31.05       24.05     20.98 o 
  -4  23  10        0.34       -3.82     13.35 o 
  -3  23  10       95.53       82.45     11.23 o 
  -2  23  10      155.23      167.50     26.23 o 
  -1  23  10      163.85      188.95     14.79 o 
   0  23  10        0.03       -3.93      5.81 o 
   1  23  10        3.20       -0.23      8.15 o 
   2  23  10       10.38       16.92      6.42 o 
   3  23  10        0.41        5.77      7.88 o 
   4  23  10      120.47      108.79     15.74 o 
   5  23  10       20.72       29.53      9.09 o 
   6  23  10       28.01       12.82     10.49 o 
  -6  24  10        0.57        4.85     10.49 o 
  -5  24  10        0.62       -5.39      7.73 o 
  -4  24  10        2.49       -2.65      6.03 o 
  -3  24  10       13.65       15.30      8.25 o 
  -2  24  10        0.01        1.30      7.33 o 
  -1  24  10       18.32       17.74      7.50 o 
   0  24  10       27.15       27.74      7.25 o 
   1  24  10       86.55      113.99      9.46 o 
   2  24  10       39.75       43.38      8.66 o 
   3  24  10        4.51       -6.30      5.89 o 
   4  24  10       14.27       14.38      8.69 o 
   5  24  10       30.60       51.00     10.05 o 
   6  24  10        6.76       12.25      8.25 o 
  -5  25  10       90.69       93.48     10.79 o 
  -4  25  10        0.16       10.49     13.83 o 
  -3  25  10      133.46      139.64     23.37 o 
  -2  25  10       38.33       26.30      9.16 o 
  -1  25  10      365.81      374.70     15.15 o 
   0  25  10      179.78      195.19     11.71 o 
   1  25  10      756.09      853.76     86.80 o 
   2  25  10       12.96        7.76      6.11 o 
   3  25  10       47.29       51.53      8.10 o 
   4  25  10        4.40        5.85      7.90 o 
   5  25  10       47.07       70.45     10.99 o 
  -5  26  10        1.72       11.45      9.52 o 
  -4  26  10        3.89        0.99     10.97 o 
  -3  26  10        0.86       -0.95      7.76 o 
  -2  26  10       32.40       33.93     10.75 o 
  -1  26  10       63.30       51.38      9.07 o 
   0  26  10        3.60        5.93      8.94 o 
   1  26  10       87.70      127.74     13.97 o 
   2  26  10        0.20       -5.41      6.31 o 
   3  26  10        3.16       16.93      7.02 o 
   4  26  10      110.83       93.14     10.09 o 
   5  26  10       25.78       30.32      9.62 o 
  -4  27  10       16.19       13.08      9.16 o 
  -3  27  10       28.56       24.93     10.05 o 
  -2  27  10       23.83        4.92      8.46 o 
  -1  27  10       64.76       56.73     10.91 o 
   0  27  10      162.08      153.21     14.43 o 
   1  27  10      171.07      194.42     21.46 o 
   2  27  10        5.67        2.29      6.26 o 
   3  27  10        5.12       17.86      7.28 o 
   4  27  10        0.11        5.43      7.04 o 
  -4  28  10      104.07      106.39     15.26 o 
  -3  28  10        0.00       -3.18     10.01 o 
  -2  28  10        1.08        6.53     19.08 o 
  -1  28  10       12.16       16.21     16.21 o 
   0  28  10        5.28        3.82     15.26 o 
   1  28  10       91.78      118.47     13.29 o 
   2  28  10        0.34       -7.21      8.94 o 
   3  28  10      128.96      147.79     11.27 o 
  -3  29  10        6.09        8.45      9.16 o 
  -2  29  10       82.19       70.15     11.45 o 
  -1  29  10        6.63        6.68     15.26 o 
   0  29  10        7.70        2.86     15.26 o 
   1  29  10        2.54       14.31     15.26 o 
   2  29  10       16.62       11.28      9.76 o 
   3  29  10       62.97       64.59      8.75 o 
  -1  30  10       12.22       -8.58     12.40 o 
   0  30  10        3.94       12.40     15.26 o 
   1  30  10        5.03        3.82     15.26 o 
  -9   0  11        0.55       -3.82     11.45 o 
  -7   0  11      185.33      225.25     14.16 o 
  -5   0  11       19.81       29.57     11.45 o 
  -3   0  11      486.23      449.24     20.98 o 
  -1   0  11        0.06       -8.58      6.68 o 
   1   0  11      359.39      348.14     19.08 o 
   3   0  11      191.58      188.68     11.11 o 
   5   0  11     1796.55     1758.63     34.73 o 
   7   0  11      106.57      101.19     10.44 o 
   9   0  11        0.22       -0.48      6.74 o 
  -9   1  11        0.06        1.12      6.23 o 
  -8   1  11       29.47       19.55      7.43 o 
  -7   1  11      263.10      271.04     10.83 o 
  -6   1  11      315.90      385.15     12.74 o 
  -5   1  11       79.57       52.64      8.77 o 
  -4   1  11       89.33      110.10     11.45 o 
  -3   1  11      109.20      125.74      9.09 o 
  -2   1  11      504.70      501.27     22.41 o 
  -1   1  11       35.28       33.42      6.38 o 
   0   1  11      212.55      204.44     11.11 o 
   1   1  11      144.26      110.51      8.77 o 
   2   1  11       52.13       49.10      5.11 o 
   3   1  11      170.26      197.95      7.86 o 
   4   1  11     1784.68     1807.23     24.32 o 
   5   1  11      173.32      151.34     11.29 o 
   6   1  11       63.94       83.35      6.65 o 
   7   1  11       17.30       12.60      4.99 o 
   8   1  11       43.82       42.26      6.20 o 
   9   1  11        6.40       10.90      6.23 o 
  -9   2  11       17.33       18.98      6.92 o 
  -8   2  11        0.07       13.48      5.59 o 
  -7   2  11       95.58      109.03      8.07 o 
  -6   2  11     1280.41     1368.53     28.77 o 
  -5   2  11       35.47       49.37     10.51 o 
  -4   2  11       40.84       41.12      7.06 o 
  -3   2  11      152.00      163.81     18.60 o 
  -2   2  11       48.03       43.45      6.74 o 
  -1   2  11      264.57      219.52     10.79 o 
   0   2  11      261.42      226.19      9.36 o 
   1   2  11      124.12      102.91      7.12 o 
   2   2  11        0.25        5.27      8.20 o 
   3   2  11       64.90       63.55      5.47 o 
   4   2  11      582.42      560.11     14.73 o 
   5   2  11      432.35      467.91     12.04 o 
   6   2  11       22.42       51.29      5.80 o 
   7   2  11       91.84      120.22      7.72 o 
   8   2  11       49.47       47.33      6.14 o 
   9   2  11       23.24       35.29      7.16 o 
  -9   3  11        0.07        5.92      6.78 o 
  -8   3  11      164.85      168.64     10.99 o 
  -7   3  11       58.42       69.97      7.13 o 
  -6   3  11        9.92       28.16      5.95 o 
  -5   3  11       76.13       79.61      7.88 o 
  -4   3  11      531.39      532.52     20.03 o 
  -3   3  11      105.71       98.01     13.35 o 
  -2   3  11       97.63      109.06      9.09 o 
  -1   3  11       58.67       54.43      6.74 o 
   0   3  11      290.73      272.06     18.12 o 
   1   3  11      140.96      161.44     17.65 o 
   2   3  11      218.42      215.73      9.17 o 
   3   3  11      784.95      728.08     16.15 o 
   4   3  11       16.17       11.02      4.51 o 
   5   3  11      184.60      204.04      9.66 o 
   6   3  11      170.10      170.19      9.91 o 
   7   3  11       33.94       43.08      8.86 o 
   8   3  11       36.29       45.36     13.61 o 
   9   3  11       15.82       10.97      8.09 o 
  -9   4  11        3.92       -1.78      6.31 o 
  -8   4  11       92.84      107.16     17.16 o 
  -7   4  11        0.82        3.65      5.11 o 
  -6   4  11      280.18      276.59     10.74 o 
  -5   4  11      568.80      572.14     23.41 o 
  -4   4  11      177.33      193.63     11.47 o 
  -3   4  11        9.75        4.77      9.54 o 
  -2   4  11      306.93      290.11     18.12 o 
  -1   4  11      170.33      186.29     10.44 o 
   0   4  11       14.84       18.60      6.07 o 
   1   4  11       58.25       54.92      5.86 o 
   2   4  11        0.39       -5.46      3.64 o 
   3   4  11      183.39      185.36     14.55 o 
   4   4  11      955.35      870.90     15.83 o 
   5   4  11       72.52       95.04      6.68 o 
   6   4  11      168.51      212.94      9.14 o 
   7   4  11        0.27        1.52      4.60 o 
   8   4  11       52.46       59.59      7.71 o 
   9   4  11        2.50        6.40      9.06 o 
  -9   5  11        1.83        2.22      6.96 o 
  -8   5  11        3.36       11.77      6.78 o 
  -7   5  11      100.32       79.68     10.46 o 
  -6   5  11       28.26       29.90      6.92 o 
  -5   5  11       62.20       65.40     14.97 o 
  -4   5  11      108.17      120.62     10.05 o 
  -3   5  11      113.46      120.44      9.37 o 
  -2   5  11       30.84       29.01      6.38 o 
  -1   5  11      222.18      242.58     13.83 o 
   0   5  11      182.03      171.17      9.76 o 
   1   5  11       72.66       90.73      6.56 o 
   2   5  11        7.27       13.27      4.20 o 
   3   5  11       23.03       22.54      4.25 o 
   4   5  11        1.17        0.65      4.03 o 
   5   5  11       43.51       41.94      5.47 o 
   6   5  11       25.03       11.07      4.92 o 
   7   5  11        0.04       -3.28      5.67 o 
   8   5  11        7.01        2.35      5.45 o 
   9   5  11        6.49        0.75      7.56 o 
  -9   6  11       28.37       18.93      7.61 o 
  -8   6  11       19.57       42.61      7.99 o 
  -7   6  11       80.50       77.89      8.78 o 
  -6   6  11        0.72       -3.36      6.01 o 
  -5   6  11      302.47      320.36     15.09 o 
  -4   6  11       66.46       68.52     13.35 o 
  -3   6  11      373.20      353.98     14.12 o 
  -2   6  11        7.32       10.66      5.70 o 
  -1   6  11       57.68       74.85      6.23 o 
   0   6  11      265.23      261.91     11.79 o 
   1   6  11        5.36        4.68      4.20 o 
   2   6  11      117.65      125.74     13.23 o 
   3   6  11        1.22        1.91      4.41 o 
   4   6  11       15.27       11.35      4.40 o 
   5   6  11      148.39      175.71     11.49 o 
   6   6  11        6.87        4.86      6.99 o 
   7   6  11       90.79      117.32      9.23 o 
   8   6  11        0.26       -0.48      6.74 o 
   9   6  11        5.72        8.58      8.09 o 
  -9   7  11       31.95       29.00      7.51 o 
  -8   7  11      322.37      300.31     13.74 o 
  -7   7  11        9.91       21.45      6.96 o 
  -6   7  11      106.56      124.12     10.54 o 
  -5   7  11       19.02       21.69      5.86 o 
  -4   7  11      920.17      864.68     18.28 o 
  -3   7  11        3.97        8.19      5.70 o 
  -2   7  11      252.87      247.69     16.69 o 
  -1   7  11       50.84       54.37      6.74 o 
   0   7  11        4.12       10.01      5.40 o 
   1   7  11       32.57       34.56      5.12 o 
   2   7  11        0.27        6.18      4.14 o 
   3   7  11       88.36      105.75      6.71 o 
   4   7  11      753.59      700.86     32.96 o 
   5   7  11        1.25        1.59      4.25 o 
   6   7  11      507.69      540.64     15.71 o 
   7   7  11       11.12       15.72      6.23 o 
   8   7  11       24.48       27.88      8.69 o 
   9   7  11       26.75       32.66      9.76 o 
  -9   8  11       12.99       15.93     11.53 o 
  -8   8  11       11.59       25.14     13.18 o 
  -7   8  11      143.51      157.13     10.72 o 
  -6   8  11        9.13        7.78      8.41 o 
  -5   8  11        7.51        9.51      5.75 o 
  -4   8  11      272.69      301.29     11.46 o 
  -3   8  11      165.21      200.51     11.11 o 
  -2   8  11        1.00       -0.48      4.72 o 
  -1   8  11        0.33        3.56      5.02 o 
   0   8  11       42.68       41.48      6.38 o 
   1   8  11       12.50       20.96      3.99 o 
   2   8  11        5.44        7.76      4.20 o 
   3   8  11       73.02       80.13     11.24 o 
   4   8  11       76.83       87.22      7.33 o 
   5   8  11      953.56      916.71     19.76 o 
   6   8  11      174.91      186.77     12.55 o 
   7   8  11      119.03      132.64     10.78 o 
   8   8  11       39.53       37.67     10.12 o 
   9   8  11       44.69       25.43      9.09 o 
  -9   9  11        1.89        9.64      7.28 o 
  -8   9  11       21.12       19.79      7.81 o 
  -7   9  11       15.20       13.02      6.87 o 
  -6   9  11      236.54      238.33     14.49 o 
  -5   9  11      156.77      171.51     14.65 o 
  -4   9  11        3.52       14.27      6.98 o 
  -3   9  11      832.28      850.17     21.55 o 
  -2   9  11      115.23      119.20     10.49 o 
  -1   9  11       17.93       13.23      8.58 o 
   0   9  11       10.19       13.10      5.02 o 
   1   9  11       48.92       44.16      4.73 o 
   2   9  11        6.60        3.18      3.85 o 
   3   9  11      280.19      291.41     18.10 o 
   4   9  11      240.75      244.35      9.04 o 
   5   9  11       64.13       69.87      7.43 o 
   6   9  11       38.16       28.93      6.56 o 
   7   9  11       17.58       17.36      8.41 o 
   8   9  11        0.19       12.72     20.98 o 
   9   9  11        0.01       -1.91      8.41 o 
  -9  10  11        3.12       -9.53      6.35 o 
  -8  10  11        0.01        4.18      6.80 o 
  -7  10  11        1.31        2.62      6.56 o 
  -6  10  11       29.06       38.98      9.44 o 
  -5  10  11      158.17      170.03      9.55 o 
  -4  10  11      187.48      192.95     17.02 o 
  -3  10  11      110.44      115.36      8.10 o 
  -2  10  11        2.09       -7.51      6.68 o 
  -1  10  11       60.73       72.96     11.92 o 
   0  10  11       21.97       26.33      4.96 o 
   1  10  11       39.21       34.77      4.40 o 
   2  10  11      194.79      168.65      8.49 o 
   3  10  11       78.35      108.66      7.12 o 
   4  10  11      542.83      522.10     14.30 o 
   5  10  11      568.54      553.62     15.40 o 
   6  10  11       11.09       15.07      6.01 o 
   7  10  11        8.83       10.01      8.09 o 
   8  10  11       12.00        7.63      8.09 o 
  -8  11  11      106.47      121.02     10.61 o 
  -7  11  11      120.03      172.27     11.27 o 
  -6  11  11       78.80       97.35     11.11 o 
  -5  11  11      248.97      290.95     25.75 o 
  -4  11  11       81.97       94.07      7.81 o 
  -3  11  11     1220.76     1138.19     20.71 o 
  -2  11  11      228.38      196.97     18.12 o 
  -1  11  11       84.94       85.27      8.58 o 
   0  11  11      137.95      148.81      8.54 o 
   1  11  11        4.04        0.95      3.55 o 
   2  11  11      282.21      271.40     12.94 o 
   3  11  11      174.28      173.85      8.92 o 
   4  11  11      241.78      263.42     10.84 o 
   5  11  11      274.63      279.16     11.83 o 
   6  11  11       25.42       13.85      7.73 o 
   7  11  11      210.74      231.97     27.18 o 
   8  11  11       18.79        9.32      8.69 o 
  -8  12  11       42.22       53.15      8.49 o 
  -7  12  11      210.26      247.47     12.82 o 
  -6  12  11       80.63       90.91     11.11 o 
  -5  12  11      271.97      286.97     15.51 o 
  -4  12  11       19.72       24.31      6.01 o 
  -3  12  11       47.95       71.62      7.12 o 
  -2  12  11      274.41      294.71     23.37 o 
  -1  12  11      163.77      153.66     10.12 o 
   0  12  11       28.98       32.21      7.22 o 
   1  12  11      105.91      102.02      6.12 o 
   2  12  11      176.05      171.99      8.58 o 
   3  12  11       56.24       45.45      5.75 o 
   4  12  11      874.44      870.86     18.83 o 
   5  12  11       88.06       68.70      7.15 o 
   6  12  11       15.07        7.63      7.33 o 
   7  12  11        4.92       12.55      8.69 o 
   8  12  11        0.50        9.90      8.69 o 
  -8  13  11        0.22        9.26      9.09 o 
  -7  13  11        5.48       21.30      7.43 o 
  -6  13  11        5.10      -11.98     11.45 o 
  -5  13  11        1.63       11.45      8.09 o 
  -4  13  11      137.15      125.14      8.39 o 
  -3  13  11      183.52      202.12      9.81 o 
  -2  13  11       64.42       76.20      5.92 o 
  -1  13  11        2.77        9.26      5.70 o 
   0  13  11      260.19      252.18      9.36 o 
   1  13  11        8.75        3.42      3.95 o 
   2  13  11        0.90        2.72      4.34 o 
   3  13  11        8.13        2.70      5.81 o 
   4  13  11        8.94       13.54      5.45 o 
   5  13  11        0.11       16.38      7.73 o 
   6  13  11        8.32       14.15     18.12 o 
   7  13  11        0.26        1.41      7.73 o 
   8  13  11       45.98       53.49     17.65 o 
  -8  14  11        0.21        2.38      9.44 o 
  -7  14  11        6.81        3.66      6.69 o 
  -6  14  11       38.49       25.92      9.37 o 
  -5  14  11      234.29      303.35     29.57 o 
  -4  14  11       28.05       39.94      8.69 o 
  -3  14  11      333.03      316.30     11.37 o 
  -2  14  11       29.81       26.28      5.36 o 
  -1  14  11      851.37      858.59     21.55 o 
   0  14  11       20.75       13.84      6.20 o 
   1  14  11       21.18       16.52      4.25 o 
   2  14  11      129.59      113.93      7.81 o 
   3  14  11        2.14       -6.21      4.14 o 
   4  14  11       46.20       51.09      8.44 o 
   5  14  11      559.41      523.96     19.82 o 
   6  14  11        8.74       10.45     11.92 o 
   7  14  11        3.06        0.41      7.73 o 
   8  14  11        0.51       10.80      9.37 o 
  -8  15  11        0.96        2.01      8.94 o 
  -7  15  11       10.54        8.96     14.78 o 
  -6  15  11       21.05       27.91      9.09 o 
  -5  15  11       57.09       86.25     11.11 o 
  -4  15  11       28.77       28.71      8.09 o 
  -3  15  11       69.04       65.19      6.92 o 
  -2  15  11        6.12       14.45      6.94 o 
  -1  15  11       73.59       87.15      6.23 o 
   0  15  11        0.33       -2.27      3.99 o 
   1  15  11       12.62        6.16      4.54 o 
   2  15  11       30.00       36.00      5.78 o 
   3  15  11        8.03        6.36      4.96 o 
   4  15  11      103.19      126.51     11.11 o 
   5  15  11       36.28       36.37      9.09 o 
   6  15  11      100.33      116.78     28.61 o 
   7  15  11        1.43        3.38     10.01 o 
   8  15  11       11.25        8.16     11.45 o 
  -8  16  11        0.85        4.13      9.09 o 
  -7  16  11      131.15      124.11     13.49 o 
  -6  16  11       54.95       65.31     10.44 o 
  -5  16  11       67.05       72.80     10.79 o 
  -4  16  11       15.48        7.15      7.42 o 
  -3  16  11      134.61      141.57     10.79 o 
  -2  16  11       42.16       37.22      5.81 o 
  -1  16  11       78.17       92.07     11.56 o 
   0  16  11        7.26        7.96      4.12 o 
   1  16  11        0.70       -5.81      3.87 o 
   2  16  11      172.58      161.53      8.67 o 
   3  16  11        3.79       13.81      5.25 o 
   4  16  11       56.78       50.01      9.09 o 
   5  16  11      108.85      140.04     12.46 o 
   6  16  11      114.86      118.42     19.08 o 
   7  16  11      112.36      129.18     13.14 o 
  -7  17  11       32.55       42.80     10.73 o 
  -6  17  11        0.07       -2.23      8.01 o 
  -5  17  11       64.99       68.61     16.21 o 
  -4  17  11        1.58       -0.69      7.33 o 
  -3  17  11        0.05        3.11      6.38 o 
  -2  17  11      150.94      163.64     13.84 o 
  -1  17  11       13.85       12.70      4.33 o 
   0  17  11      171.78      175.82     11.70 o 
   1  17  11        6.66        6.77      4.29 o 
   2  17  11       30.48       40.67      5.44 o 
   3  17  11      287.18      260.18     10.94 o 
   4  17  11       64.89       53.93      9.09 o 
   5  17  11       23.81       26.78      8.41 o 
   6  17  11       75.20       62.87     10.44 o 
   7  17  11       83.86       75.11     11.41 o 
  -7  18  11       29.80       32.54     14.31 o 
  -6  18  11       77.74      103.88     11.79 o 
  -5  18  11       10.43       16.21     11.45 o 
  -4  18  11       94.96      101.10     11.92 o 
  -3  18  11        6.19        6.96      6.68 o 
  -2  18  11        0.19       -2.06      5.25 o 
  -1  18  11       53.03       55.79      5.82 o 
   0  18  11      120.50      128.82      7.65 o 
   1  18  11      204.44      191.70      8.58 o 
   2  18  11       22.96       33.03      5.41 o 
   3  18  11      256.41      230.65     13.72 o 
   4  18  11       37.90       42.72      8.69 o 
   5  18  11       27.36       31.77      8.69 o 
   6  18  11       15.63        9.61      8.69 o 
   7  18  11        0.36       14.99      8.25 o 
  -7  19  11        1.74        0.69      8.41 o 
  -6  19  11        0.78      -11.53      7.73 o 
  -5  19  11       26.89       21.55     10.49 o 
  -4  19  11        4.24       14.89      8.58 o 
  -3  19  11       22.46       22.64      7.73 o 
  -2  19  11        7.51        0.47      5.57 o 
  -1  19  11       22.16       23.34      7.76 o 
   0  19  11      505.63      508.22     18.31 o 
   1  19  11        2.89       -2.96      4.35 o 
   2  19  11      165.08      176.34      8.64 o 
   3  19  11      159.81      154.53     16.21 o 
   4  19  11      122.29      129.18     11.67 o 
   5  19  11       44.79       49.82      9.37 o 
   6  19  11        0.20       -4.27      9.54 o 
   7  19  11        5.93       14.78      8.77 o 
  -7  20  11       15.21       23.20      9.37 o 
  -6  20  11       18.59       22.18      9.09 o 
  -5  20  11        0.18        0.50      7.73 o 
  -4  20  11        3.85        1.91      9.54 o 
  -3  20  11        1.03        3.82      6.74 o 
  -2  20  11       73.71       65.11      7.71 o 
  -1  20  11       51.40       48.68     12.88 o 
   0  20  11      209.06      222.30     12.11 o 
   1  20  11       30.63       35.85      5.57 o 
   2  20  11       30.79       15.49      4.92 o 
   3  20  11       13.21       27.41      7.56 o 
   4  20  11       98.03       83.51     10.99 o 
   5  20  11        1.67        0.50      7.56 o 
   6  20  11        9.52        7.78      8.69 o 
  -6  21  11       28.20       40.06     10.12 o 
  -5  21  11        5.87        8.11      8.09 o 
  -4  21  11       24.91       19.00     10.01 o 
  -3  21  11       21.85       19.48     12.72 o 
  -2  21  11        4.64        5.01     12.88 o 
  -1  21  11        1.32        9.95      7.56 o 
   0  21  11        0.34        3.34      5.37 o 
   1  21  11       42.06       51.20      6.30 o 
   2  21  11       54.26       78.15     19.32 o 
   3  21  11       35.86       54.66     14.78 o 
   4  21  11       90.78      125.07     11.79 o 
   5  21  11        0.05       -9.54      7.33 o 
   6  21  11       14.08       17.39      8.69 o 
  -6  22  11        0.35        7.15      8.09 o 
  -5  22  11        0.16       12.40      8.09 o 
  -4  22  11       55.84       66.76     14.78 o 
  -3  22  11        2.94       -2.51      5.67 o 
  -2  22  11      107.88      120.08     18.12 o 
  -1  22  11       43.78       22.45      8.69 o 
   0  22  11       16.64       12.41      5.10 o 
   1  22  11       55.23       68.14      6.77 o 
   2  22  11        0.67       -7.61      5.45 o 
   3  22  11       11.16       14.83      7.33 o 
   4  22  11        0.54       17.76      8.69 o 
   5  22  11       61.30       50.50     10.31 o 
   6  22  11        0.01        8.19      7.76 o 
  -6  23  11        0.04        4.92      8.41 o 
  -5  23  11        0.02       16.93      8.01 o 
  -4  23  11        4.28        5.72      7.73 o 
  -3  23  11        6.43      -10.99      7.33 o 
  -2  23  11       52.90       54.05     10.99 o 
  -1  23  11       23.77       21.94     12.88 o 
   0  23  11        6.37       10.93      6.49 o 
   1  23  11      124.34      140.23     10.24 o 
   2  23  11       16.16       17.52      7.05 o 
   3  23  11      139.39      136.45     12.60 o 
   4  23  11      172.11      186.98     14.39 o 
   5  23  11        0.23        8.81      8.41 o 
  -5  24  11        3.95       -6.76      7.73 o 
  -4  24  11        1.48       -1.38      8.94 o 
  -3  24  11        6.19        0.61      8.41 o 
  -2  24  11       25.69       18.56      8.69 o 
  -1  24  11       35.86       36.78      9.85 o 
   0  24  11        1.86        1.57      6.37 o 
   1  24  11        5.29       11.32      6.52 o 
   2  24  11       17.16       17.82      7.43 o 
   3  24  11      112.35      122.24     12.46 o 
   4  24  11      139.62      188.69     19.55 o 
   5  24  11        7.20       16.36      9.09 o 
  -5  25  11       31.85       34.17      9.09 o 
  -4  25  11       47.02       17.55      9.52 o 
  -3  25  11        2.22       -1.37     11.45 o 
  -2  25  11       64.95       49.98     10.54 o 
  -1  25  11       58.94       58.34     11.23 o 
   0  25  11       11.43       15.79      8.94 o 
   1  25  11      116.84      159.86     23.37 o 
   2  25  11        2.50       -6.23      6.19 o 
   3  25  11      154.59      163.02     20.51 o 
   4  25  11       10.96       13.54      8.25 o 
  -4  26  11       20.49        9.09     10.05 o 
  -3  26  11        2.47      -11.34      7.56 o 
  -2  26  11       47.67       43.35     10.99 o 
  -1  26  11       49.44       54.50     27.66 o 
   0  26  11        1.71       -5.17      8.01 o 
   1  26  11      133.66      161.26     15.07 o 
   2  26  11        5.81       14.78      6.85 o 
   3  26  11      205.73      231.44     15.75 o 
   4  26  11        4.38        1.43     12.88 o 
  -3  27  11        4.77        9.22      8.65 o 
  -2  27  11        8.57       14.72      9.85 o 
  -1  27  11        1.73       -4.46      8.41 o 
   0  27  11        6.12        0.55     10.49 o 
   1  27  11        5.35       26.77     10.31 o 
   2  27  11       15.76       12.40     10.12 o 
   3  27  11       35.66       38.39      8.28 o 
  -2  28  11        2.95       -0.24      7.76 o 
  -1  28  11        7.06        2.86     14.31 o 
   0  28  11        1.86       -9.54     14.31 o 
   1  28  11        3.40        2.38     19.55 o 
   2  28  11       18.64       16.21     10.05 o 
  -1  29  11       71.19       78.21     20.03 o 
   0  29  11        8.00       16.21     16.21 o 
   1  29  11        1.35      -20.03     13.35 o 
  -8   0  12       51.03       34.44      9.09 o 
  -6   0  12      227.60      254.51     14.49 o 
  -4   0  12     1520.57     1490.78     43.87 o 
  -2   0  12      174.95      150.70     14.31 o 
   0   0  12     1353.33     1172.22     36.24 o 
   2   0  12      149.67      170.73     15.26 o 
   4   0  12       45.94       87.68      9.76 o 
   6   0  12      133.36      149.88     11.79 o 
   8   0  12        2.30       -7.15      6.07 o 
  -9   1  12        1.09        0.48      8.11 o 
  -8   1  12        1.27        7.18      7.71 o 
  -7   1  12       22.77       34.15      6.49 o 
  -6   1  12      188.21      224.38     25.54 o 
  -5   1  12        3.42       21.61      7.73 o 
  -4   1  12       18.19       20.26      8.41 o 
  -3   1  12        4.11        0.48      6.07 o 
  -2   1  12      901.07      780.02     20.56 o 
  -1   1  12     1506.11     1403.03     28.33 o 
   0   1  12      732.97      708.07     19.89 o 
   1   1  12       29.88       23.93      5.12 o 
   2   1  12      544.19      528.71     14.91 o 
   3   1  12      545.20      547.35     12.75 o 
   4   1  12      269.63      240.70      9.41 o 
   5   1  12      260.84      261.87      9.75 o 
   6   1  12       20.09       19.31      5.21 o 
   7   1  12        9.79        7.54      5.11 o 
   8   1  12        6.12        6.77      4.88 o 
   9   1  12        0.16       -8.23      5.67 o 
  -9   2  12       18.20       34.25      8.34 o 
  -8   2  12        1.67        6.22      6.56 o 
  -7   2  12       28.88       16.14      5.98 o 
  -6   2  12        3.14       -0.02      5.47 o 
  -5   2  12       93.59      100.83     17.17 o 
  -4   2  12       13.45        9.54      6.74 o 
  -3   2  12       39.65       27.82      9.06 o 
  -2   2  12      391.40      394.78     15.26 o 
  -1   2  12       75.43       92.16     14.78 o 
   0   2  12       81.69       74.48     10.01 o 
   1   2  12      135.13      177.08     19.08 o 
   2   2  12      476.29      422.03     29.34 o 
   3   2  12       23.10       26.30      4.96 o 
   4   2  12      404.50      401.43     11.32 o 
   5   2  12       18.90       21.80      5.35 o 
   6   2  12      122.95      100.38     11.43 o 
   7   2  12       32.40       31.51      6.20 o 
   8   2  12        4.56       -5.88      8.28 o 
   9   2  12       18.59       25.51      7.12 o 
  -9   3  12        1.32        3.50      8.84 o 
  -8   3  12       23.83        5.95      6.41 o 
  -7   3  12        9.80        7.12      5.59 o 
  -6   3  12        0.26       -8.36      5.57 o 
  -5   3  12      185.96      183.49     15.20 o 
  -4   3  12       29.16       10.01      6.74 o 
  -3   3  12      172.45      173.43     11.11 o 
  -2   3  12      674.70      695.81     19.56 o 
  -1   3  12      102.22       94.43      8.41 o 
   0   3  12      441.67      442.85     24.80 o 
   1   3  12     1245.70     1193.01     25.96 o 
   2   3  12       27.32       26.61      6.77 o 
   3   3  12      377.00      339.70     10.61 o 
   4   3  12      304.19      267.57      9.77 o 
   5   3  12      265.44      285.38     10.11 o 
   6   3  12      110.69       98.81      8.12 o 
   7   3  12        3.11        0.07      4.88 o 
   8   3  12        7.20        5.86      6.23 o 
  -9   4  12        0.00       -8.07      6.23 o 
  -8   4  12       98.82       90.06      8.98 o 
  -7   4  12       46.47       44.71      6.63 o 
  -6   4  12       15.95       20.31      6.78 o 
  -5   4  12       85.56      104.85      8.75 o 
  -4   4  12        3.20       -4.45      5.96 o 
  -3   4  12       26.14       33.41      7.42 o 
  -2   4  12        2.77        2.36      8.58 o 
  -1   4  12       46.02       49.49      7.06 o 
   0   4  12        9.34       15.20      5.70 o 
   1   4  12       69.13       64.79      7.73 o 
   2   4  12       53.25       48.70      5.21 o 
   3   4  12       52.98       54.12      6.61 o 
   4   4  12       22.79       14.35      6.61 o 
   5   4  12      312.42      285.00     10.10 o 
   6   4  12        0.07        0.68      4.51 o 
   7   4  12      110.50      111.13      8.98 o 
   8   4  12       19.86       23.05      6.96 o 
  -9   5  12        1.15       12.94      7.04 o 
  -8   5  12      118.05      138.38     15.49 o 
  -7   5  12       31.46       26.01      6.96 o 
  -6   5  12       81.47       69.36      8.28 o 
  -5   5  12       78.19       84.24      8.36 o 
  -4   5  12      129.07      144.92     11.11 o 
  -3   5  12      172.12      166.46     10.73 o 
  -2   5  12       23.79       25.60      6.64 o 
  -1   5  12      176.18      195.87     11.11 o 
   0   5  12        0.58       -1.72      5.02 o 
   1   5  12        2.88       -4.91      4.58 o 
   2   5  12       30.67       22.00      5.12 o 
   3   5  12       71.04       99.68      9.56 o 
   4   5  12       34.32       24.57      4.99 o 
   5   5  12       49.23       54.90      6.14 o 
   6   5  12        2.49       -1.71      4.60 o 
   7   5  12       86.68      101.92      8.98 o 
   8   5  12        1.03       -7.63      5.51 o 
  -9   6  12       19.30       15.95      7.15 o 
  -8   6  12       15.06       38.43      8.70 o 
  -7   6  12        3.83        8.98      6.31 o 
  -6   6  12       43.95       53.33      9.20 o 
  -5   6  12        0.21       -1.41      8.20 o 
  -4   6  12      103.78      111.63     10.05 o 
  -3   6  12        5.39       -3.11      6.38 o 
  -2   6  12        0.37       -3.82      5.40 o 
  -1   6  12        3.51       -1.43      5.40 o 
   0   6  12       75.65       60.15      7.42 o 
   1   6  12       49.71       68.13      6.41 o 
   2   6  12       90.25       71.87      6.56 o 
   3   6  12       17.56        6.33      4.51 o 
   4   6  12      103.82       95.81      9.09 o 
   5   6  12       85.24       76.68      6.52 o 
   6   6  12      184.45      202.23     10.99 o 
   7   6  12       71.25       80.29      8.43 o 
   8   6  12        2.93       -0.66      7.73 o 
  -8   7  12       64.27       88.22     10.90 o 
  -7   7  12      110.89      111.15      9.47 o 
  -6   7  12       19.96       47.93      7.43 o 
  -5   7  12        7.08       15.61      6.01 o 
  -4   7  12        2.24        1.51      7.63 o 
  -3   7  12        1.10       -8.55      5.70 o 
  -2   7  12       43.60       51.71      9.06 o 
  -1   7  12      162.24      146.02     10.12 o 
   0   7  12       39.68       29.50      6.38 o 
   1   7  12      544.49      551.68     14.26 o 
   2   7  12      168.70      184.17      9.14 o 
   3   7  12      909.32      848.41     18.32 o 
   4   7  12       50.78       67.35      8.01 o 
   5   7  12        0.53       -2.86      4.96 o 
   6   7  12        0.13       -1.46      5.81 o 
   7   7  12      104.65      110.33      9.17 o 
   8   7  12       29.91       25.92      9.37 o 
  -8   8  12        0.88        4.39      8.63 o 
  -7   8  12       18.92       19.93      7.40 o 
  -6   8  12      495.33      534.07     20.87 o 
  -5   8  12      411.79      438.93     14.21 o 
  -4   8  12        0.29       -7.58      5.05 o 
  -3   8  12       21.07       13.53      7.33 o 
  -2   8  12      215.89      216.83     11.79 o 
  -1   8  12       96.72      106.02      8.77 o 
   0   8  12        6.76        0.38      8.58 o 
   1   8  12       18.04       25.72      5.12 o 
   2   8  12      404.67      422.25     12.64 o 
   3   8  12        1.56        5.04      4.70 o 
   4   8  12        0.32        3.74      4.40 o 
   5   8  12       28.98       18.06      6.17 o 
   6   8  12       25.17       14.33      6.23 o 
   7   8  12       85.15      102.31     15.00 o 
   8   8  12       20.65       13.79      8.69 o 
  -8   9  12        1.49       14.01      6.99 o 
  -7   9  12       51.43       58.86      8.26 o 
  -6   9  12        6.58       24.80     12.40 o 
  -5   9  12       27.65       37.98      6.87 o 
  -4   9  12      167.71      162.87     18.26 o 
  -3   9  12        0.61        7.43      6.17 o 
  -2   9  12       39.49       28.05      6.87 o 
  -1   9  12       55.75       56.75      8.09 o 
   0   9  12       73.19       84.81      8.41 o 
   1   9  12        4.87       14.31      4.75 o 
   2   9  12        5.75        5.72      4.96 o 
   3   9  12      222.98      210.25     10.24 o 
   4   9  12       35.46       38.47     12.22 o 
   5   9  12       23.51       16.19      6.23 o 
   6   9  12        0.65       -5.30      5.45 o 
   7   9  12        7.99       12.32      8.58 o 
   8   9  12        1.56       23.46      8.41 o 
  -8  10  12        1.34       -0.95      7.25 o 
  -7  10  12       12.89        5.81      8.34 o 
  -6  10  12       58.82       73.68     12.40 o 
  -5  10  12       32.95       42.54      7.15 o 
  -4  10  12       17.57       11.61      7.15 o 
  -3  10  12       70.36       48.72      8.58 o 
  -2  10  12      263.08      277.51     13.14 o 
  -1  10  12        7.53        5.72      6.07 o 
   0  10  12      155.11      169.26      8.62 o 
   1  10  12      332.71      299.08     12.81 o 
   2  10  12        5.43        0.70      4.49 o 
   3  10  12       65.88       99.08      7.81 o 
   4  10  12       45.24       37.90      6.17 o 
   5  10  12       63.23       69.07      6.47 o 
   6  10  12       15.04        5.90      6.01 o 
   7  10  12       50.68       49.24     10.12 o 
   8  10  12       17.71       27.93      9.37 o 
  -8  11  12       13.13       24.72      8.16 o 
  -7  11  12       17.00       36.19     10.10 o 
  -6  11  12       25.31       48.38      9.76 o 
  -5  11  12       35.54       26.29      8.41 o 
  -4  11  12      152.43      166.62      9.65 o 
  -3  11  12       72.77       94.09      7.67 o 
  -2  11  12      826.53      802.00     21.55 o 
  -1  11  12      119.97      117.77      9.76 o 
   0  11  12       38.78       39.47      5.86 o 
   1  11  12        2.59       -6.61      4.41 o 
   2  11  12      120.94      129.92      8.36 o 
   3  11  12      400.08      399.81     12.94 o 
   4  11  12      152.10      173.18     14.96 o 
   5  11  12      139.52      123.91      8.97 o 
   6  11  12       79.02       67.47     17.17 o 
   7  11  12       24.81       23.70      9.09 o 
   8  11  12       39.88       54.14     11.11 o 
  -8  12  12       96.06      110.81     10.94 o 
  -7  12  12       46.03       52.03      9.34 o 
  -6  12  12        3.55       14.60      8.69 o 
  -5  12  12       12.01       12.32      7.73 o 
  -4  12  12        4.68       -3.74      5.05 o 
  -3  12  12       62.15       75.19      9.48 o 
  -2  12  12      221.87      224.98     12.76 o 
  -1  12  12       22.37       17.42     10.49 o 
   0  12  12       16.98       11.76      4.96 o 
   1  12  12       33.21       31.78      5.67 o 
   2  12  12        0.95        0.49      5.12 o 
   3  12  12      164.21      156.44      9.10 o 
   4  12  12       39.56       62.47      7.25 o 
   5  12  12      259.29      237.70     11.46 o 
   6  12  12       35.87       29.13      8.69 o 
   7  12  12        7.41       24.93     11.45 o 
   8  12  12        8.61        1.43      8.09 o 
  -8  13  12       38.17       52.18      9.27 o 
  -7  13  12        0.10        5.66      9.20 o 
  -6  13  12       51.82       71.45     12.40 o 
  -5  13  12        1.83      -10.99      7.33 o 
  -4  13  12        4.04       -9.13      7.06 o 
  -3  13  12      606.82      635.63     15.91 o 
  -2  13  12        9.43       14.74      7.33 o 
  -1  13  12       22.16       14.91      6.38 o 
   0  13  12        3.46        2.82      4.75 o 
   1  13  12       54.69       40.38      5.86 o 
   2  13  12        1.99       11.09      4.89 o 
   3  13  12      117.92      107.14      8.03 o 
   4  13  12      116.91      124.99      8.78 o 
   5  13  12       11.41        6.68      7.33 o 
   6  13  12       14.13        0.35      7.33 o 
   7  13  12      817.33      878.45     27.98 o 
  -7  14  12        4.48       11.89     10.05 o 
  -6  14  12       73.03       85.44     12.88 o 
  -5  14  12       45.13       61.92      9.76 o 
  -4  14  12        6.08       -1.18      7.06 o 
  -3  14  12       10.89        8.74      6.03 o 
  -2  14  12      195.69      193.41      9.69 o 
  -1  14  12      141.74      147.42      9.23 o 
   0  14  12       40.19       34.72      5.67 o 
   1  14  12       22.44       14.74      5.45 o 
   2  14  12      174.27      174.59      9.50 o 
   3  14  12       13.11       28.06      6.06 o 
   4  14  12      136.31      132.10      9.10 o 
   5  14  12      170.70      168.50     14.78 o 
   6  14  12       27.49       33.29     12.88 o 
   7  14  12       32.74       47.69     16.21 o 
  -7  15  12       54.51       74.44     12.14 o 
  -6  15  12       18.77       25.16      9.76 o 
  -5  15  12        1.07        5.31      9.54 o 
  -4  15  12       20.94       14.76     14.78 o 
  -3  15  12        9.13        8.71      5.25 o 
  -2  15  12      105.71      109.71      7.00 o 
  -1  15  12        0.04       -2.71      4.89 o 
   0  15  12       62.76       69.63      7.12 o 
   1  15  12       43.31       34.26      6.17 o 
   2  15  12       73.05       74.69      7.25 o 
   3  15  12       78.63       89.10     12.72 o 
   4  15  12       34.99       35.79      9.09 o 
   5  15  12        0.00       -3.82      7.63 o 
   6  15  12       22.29       35.82      9.37 o 
   7  15  12       38.81       37.23     10.73 o 
  -7  16  12       65.24       57.23     11.67 o 
  -6  16  12        3.13        3.82      8.77 o 
  -5  16  12        3.25       17.17      8.69 o 
  -4  16  12       68.00       71.33     10.05 o 
  -3  16  12       93.09       78.48     20.03 o 
  -2  16  12       42.97       49.43      6.69 o 
  -1  16  12       69.20       74.61      6.47 o 
   0  16  12       30.63       34.40      5.78 o 
   1  16  12      126.68      130.92      7.59 o 
   2  16  12      284.23      255.85     11.49 o 
   3  16  12        0.17        2.54      4.96 o 
   4  16  12       20.46       17.50      7.73 o 
   5  16  12      161.73      167.45     13.44 o 
   6  16  12       36.20       61.58     10.31 o 
   7  16  12        1.67        9.10      8.69 o 
  -7  17  12       65.87       48.52     10.73 o 
  -6  17  12        1.25      -11.60      7.73 o 
  -5  17  12       25.33       25.28      8.77 o 
  -4  17  12       16.18       14.08      8.25 o 
  -3  17  12       33.18       32.43      8.09 o 
  -2  17  12       49.93       38.25     15.74 o 
  -1  17  12       51.30       48.20      6.47 o 
   0  17  12      460.26      502.08     13.05 o 
   1  17  12       14.27        6.36      4.77 o 
   2  17  12       71.48       71.13      7.51 o 
   3  17  12       11.50       15.43      5.30 o 
   4  17  12        0.20       -0.41      7.06 o 
   5  17  12        1.82        2.60      8.11 o 
   6  17  12       29.78       27.39     11.92 o 
   7  17  12        9.10        1.74      7.73 o 
  -7  18  12       18.12       16.21     10.05 o 
  -6  18  12        5.02        3.47      8.41 o 
  -5  18  12       32.19       29.09      9.44 o 
  -4  18  12        1.43        4.68      7.33 o 
  -3  18  12       27.62       18.30      7.33 o 
  -2  18  12       34.94       46.55      7.46 o 
  -1  18  12      126.04      116.56      7.34 o 
   0  18  12       51.38       53.93      6.52 o 
   1  18  12      112.68      105.13      8.18 o 
   2  18  12       53.91       60.90      7.12 o 
   3  18  12        0.76       -6.15      8.11 o 
   4  18  12        1.03       -5.72      6.74 o 
   5  18  12        7.73        8.38      7.73 o 
   6  18  12        3.25       17.93      9.54 o 
  -6  19  12        0.11       -3.24      8.25 o 
  -5  19  12       38.77       51.80     10.44 o 
  -4  19  12        5.15       10.82      7.73 o 
  -3  19  12       10.87       -2.62      6.64 o 
  -2  19  12       15.96        5.64      5.95 o 
  -1  19  12       11.10        6.81      6.26 o 
   0  19  12        0.87        2.75      4.96 o 
   1  19  12       13.00       16.40      5.21 o 
   2  19  12        0.22       -0.77      5.25 o 
   3  19  12        6.10        0.00     10.01 o 
   4  19  12        1.64       -1.21      7.33 o 
   5  19  12       14.12       28.44      9.09 o 
   6  19  12       13.18       15.86      9.54 o 
  -6  20  12       22.42       37.06     11.92 o 
  -5  20  12       13.05        2.38      8.09 o 
  -4  20  12        2.88       -4.25      7.33 o 
  -3  20  12        0.04       -1.54      7.06 o 
  -2  20  12        0.29       -8.25      7.73 o 
  -1  20  12        0.17       -9.06      7.42 o 
   0  20  12       18.11       16.12      5.57 o 
   1  20  12      161.76      188.82      9.34 o 
   2  20  12       19.97       20.37      7.50 o 
   3  20  12       60.34       50.87      8.94 o 
   4  20  12       62.78       64.95     20.03 o 
   5  20  12      229.07      260.39     16.43 o 
   6  20  12        1.12      -13.59      9.06 o 
  -6  21  12        0.01        3.55      8.41 o 
  -5  21  12        3.47        0.12     15.74 o 
  -4  21  12       21.54       26.71      8.09 o 
  -3  21  12       18.47       13.76      7.04 o 
  -2  21  12       19.89       15.90      8.94 o 
  -1  21  12       22.86        9.10     11.92 o 
   0  21  12        6.10       -1.99      5.51 o 
   1  21  12        0.06        1.57      5.23 o 
   2  21  12        4.21        9.54     10.49 o 
   3  21  12       15.17       12.04     18.60 o 
   4  21  12      257.94      289.56     16.69 o 
   5  21  12       76.71       96.83     15.74 o 
  -5  22  12        9.98        6.20      8.09 o 
  -4  22  12      100.70      151.33     12.88 o 
  -3  22  12        0.41       -7.86      8.25 o 
  -2  22  12        9.82       11.45     13.35 o 
  -1  22  12       16.99       11.87      8.94 o 
   0  22  12        7.89        1.85      6.45 o 
   1  22  12       26.60       21.38      5.83 o 
   2  22  12       87.96       96.96     10.99 o 
   3  22  12       62.76       73.03     10.99 o 
   4  22  12        5.08       12.99      8.69 o 
   5  22  12        4.24        7.63     11.92 o 
  -5  23  12        0.00       -1.95      7.73 o 
  -4  23  12       17.04       29.27      9.74 o 
  -3  23  12        3.10       -1.72      7.94 o 
  -2  23  12        0.41       -2.82      9.06 o 
  -1  23  12       12.55        6.53     13.35 o 
   0  23  12       53.48       64.15     11.86 o 
   1  23  12      113.65      101.17      9.55 o 
   2  23  12        4.30       -4.68      7.33 o 
   3  23  12      124.69      134.33     12.76 o 
   4  23  12       41.59       40.81      9.85 o 
   5  23  12        3.98        2.17      8.25 o 
  -4  24  12        6.07        6.09      8.69 o 
  -3  24  12       18.13        3.45      8.46 o 
  -2  24  12       35.22       32.47     20.98 o 
  -1  24  12       75.62       78.25     11.92 o 
   0  24  12       18.34       14.56      7.81 o 
   1  24  12      172.98      190.95     11.71 o 
   2  24  12       13.29       21.86      8.69 o 
   3  24  12       34.89       40.00     14.78 o 
   4  24  12       48.54       78.61     11.67 o 
  -4  25  12        0.22       -1.07     20.98 o 
  -3  25  12        5.84        1.36      9.16 o 
  -2  25  12       75.25       68.42     11.45 o 
  -1  25  12      164.99      156.46     14.43 o 
   0  25  12        5.08        0.65      9.37 o 
   1  25  12       13.32       31.81     40.06 o 
   2  25  12      225.03      261.66     16.02 o 
   3  25  12        2.10        7.39     10.01 o 
   4  25  12       53.73       66.68     10.73 o 
  -3  26  12        7.27       -6.13      9.54 o 
  -2  26  12        4.82       10.20      8.46 o 
  -1  26  12      173.68      209.30     16.22 o 
   0  26  12       41.44       50.55     18.12 o 
   1  26  12       71.81       73.36     13.29 o 
   2  26  12        5.51        4.35     12.40 o 
   3  26  12       42.98       56.06     13.35 o 
  -2  27  12       52.20       74.85     12.53 o 
  -1  27  12      110.80      127.51     13.97 o 
   0  27  12       24.25       22.89     17.17 o 
   1  27  12       16.64       25.78     10.73 o 
   2  27  12        1.08        1.91     13.35 o 
   0  28  12        3.44       15.26     16.21 o 
  -7   0  13       12.27        4.77      7.42 o 
  -5   0  13        2.40        2.86     10.49 o 
  -3   0  13      127.91       88.70     14.31 o 
  -1   0  13      136.92      119.22     14.31 o 
   1   0  13     3070.95     2888.68     48.56 o 
   3   0  13       72.83       94.55     10.44 o 
   5   0  13        0.80        5.13      7.06 o 
   7   0  13       11.20        3.72      7.06 o 
  -8   1  13       10.72        8.49      5.83 o 
  -7   1  13       28.91       22.89      6.20 o 
  -6   1  13        0.27       -7.26      4.84 o 
  -5   1  13        1.22       -1.43      8.11 o 
  -4   1  13      158.96      172.48     17.17 o 
  -3   1  13        2.61       -7.78     11.92 o 
  -2   1  13      547.86      553.78     18.54 o 
  -1   1  13      547.70      546.20     18.21 o 
   0   1  13     1789.59     1719.72     35.29 o 
   1   1  13       15.19       31.40      7.73 o 
   2   1  13      349.74      343.27     15.84 o 
   3   1  13       11.12       35.98      6.75 o 
   4   1  13      116.30       97.98      7.50 o 
   5   1  13      232.47      200.85      9.41 o 
   6   1  13        0.47        0.48      5.09 o 
   7   1  13       66.37       64.54      8.54 o 
   8   1  13        2.44        8.73      5.47 o 
  -8   2  13       21.57       40.03      8.06 o 
  -7   2  13        1.48       -1.05      5.41 o 
  -6   2  13        3.49       -8.36      5.57 o 
  -5   2  13       50.50       45.51      8.77 o 
  -4   2  13      395.13      378.30     16.51 o 
  -3   2  13      101.87      101.62     10.79 o 
  -2   2  13      473.12      478.03     17.19 o 
  -1   2  13      292.24      305.44     22.41 o 
   0   2  13      398.85      362.04     15.51 o 
   1   2  13       10.92       36.28      7.42 o 
   2   2  13     1713.67     1611.82     33.38 o 
   3   2  13      703.33      690.59     20.24 o 
   4   2  13      112.96      130.50      9.36 o 
   5   2  13       54.42       50.26      6.42 o 
   6   2  13       91.82       84.21      7.24 o 
   7   2  13        1.05        2.38      4.92 o 
   8   2  13       27.86       29.34     13.09 o 
  -8   3  13        0.02       -0.73      6.01 o 
  -7   3  13       19.10       11.53      5.78 o 
  -6   3  13        6.79       10.49      6.61 o 
  -5   3  13      307.72      300.45     24.80 o 
  -4   3  13       93.73      132.91     11.47 o 
  -3   3  13      853.76      851.45     30.04 o 
  -2   3  13      553.10      540.11     37.20 o 
  -1   3  13      272.69      232.05     30.04 o 
   0   3  13       54.76       60.31      8.69 o 
   1   3  13      538.09      540.55     18.21 o 
   2   3  13     1167.33     1259.73     20.61 o 
   3   3  13      127.49      153.43     10.05 o 
   4   3  13       27.92       17.39      5.21 o 
   5   3  13       58.30       58.14      6.40 o 
   6   3  13        0.32        1.19      4.77 o 
   7   3  13        9.82        4.89      5.86 o 
   8   3  13        4.66        8.27      6.61 o 
  -8   4  13        7.12       14.94      7.16 o 
  -7   4  13        4.37        1.13      5.56 o 
  -6   4  13       41.64       27.98      7.16 o 
  -5   4  13       21.38       41.48      7.98 o 
  -4   4  13      578.12      559.96     29.09 o 
  -3   4  13       46.91       67.20      9.09 o 
  -2   4  13     2287.03     2214.61     40.12 o 
  -1   4  13       93.33      125.96     10.97 o 
   0   4  13      414.22      400.50     16.84 o 
   1   4  13       95.25      110.77     10.05 o 
   2   4  13       19.73       35.71      6.23 o 
   3   4  13      177.17      175.31     10.27 o 
   4   4  13        0.15       -0.48      4.65 o 
   5   4  13        3.46       -6.52      4.54 o 
   6   4  13       12.95       15.02      5.04 o 
   7   4  13        0.01        4.89      5.86 o 
   8   4  13        0.26        3.02      6.23 o 
  -8   5  13        0.02        2.54      6.78 o 
  -7   5  13        8.06       11.57      6.96 o 
  -6   5  13        0.10       -8.78      5.86 o 
  -5   5  13      250.91      233.13     13.84 o 
  -4   5  13        8.53       24.73      8.69 o 
  -3   5  13      634.59      607.27     26.23 o 
  -2   5  13       37.77       74.97     13.35 o 
  -1   5  13      344.24      313.18     17.17 o 
   0   5  13      266.16      200.16     12.08 o 
   1   5  13       14.44       18.12      6.74 o 
   2   5  13      327.67      331.20     12.64 o 
   3   5  13       32.88       30.00      5.69 o 
   4   5  13       98.82      119.12      7.61 o 
   5   5  13      183.64      133.37      8.29 o 
   6   5  13        8.36        3.18      6.06 o 
   7   5  13       76.19       90.59     12.59 o 
   8   5  13        2.95       -3.60      6.01 o 
  -8   6  13        6.90        2.31      8.90 o 
  -7   6  13       87.56       76.58      8.92 o 
  -6   6  13        1.60       -2.48      6.56 o 
  -5   6  13        1.28       -2.83      5.86 o 
  -4   6  13       11.09        9.50     11.92 o 
  -3   6  13        2.22       22.55      8.41 o 
  -2   6  13       19.43       36.85      7.73 o 
  -1   6  13       30.11       13.63      7.06 o 
   0   6  13        0.02        1.25      6.38 o 
   1   6  13       44.61       51.11      7.73 o 
   2   6  13       29.37       47.63      6.92 o 
   3   6  13      813.61      715.63     17.55 o 
   4   6  13        7.44       13.09     10.05 o 
   5   6  13       29.82       28.53      5.69 o 
   6   6  13       72.33       65.59      8.03 o 
   7   6  13        1.93        6.97      6.17 o 
   8   6  13        9.64       19.46      9.09 o 
  -8   7  13       13.83       15.71      7.51 o 
  -7   7  13       10.39       19.49      6.96 o 
  -6   7  13       40.28       39.11      7.84 o 
  -5   7  13        5.35        5.84      6.17 o 
  -4   7  13      123.17      121.68     11.41 o 
  -3   7  13       17.27        4.77      6.74 o 
  -2   7  13      212.80      238.28     14.78 o 
  -1   7  13      215.45      228.18     13.14 o 
   0   7  13      613.58      550.51     18.54 o 
   1   7  13        5.53       -2.54      5.96 o 
   2   7  13     1060.61     1017.84     24.93 o 
   3   7  13       77.15       93.11      8.06 o 
   4   7  13       62.98       34.03      5.80 o 
   5   7  13      265.34      272.72     12.26 o 
   6   7  13        0.05       -8.51      5.67 o 
   7   7  13       12.95       10.24      6.41 o 
   8   7  13       27.46       28.14      9.44 o 
  -8   8  13      125.88      170.71     12.09 o 
  -7   8  13        0.03        2.34      6.31 o 
  -6   8  13       44.46       51.84     11.92 o 
  -5   8  13       42.77       49.11     15.85 o 
  -4   8  13       13.29       14.49      6.17 o 
  -3   8  13      105.38       91.73     10.05 o 
  -2   8  13      211.01      204.60     20.51 o 
  -1   8  13      236.30      252.31     13.81 o 
   0   8  13      122.88      105.78     10.97 o 
   1   8  13       96.86       96.57      9.54 o 
   2   8  13        5.83        9.43      6.32 o 
   3   8  13       44.42       55.72      7.25 o 
   4   8  13        4.36       -0.07      5.16 o 
   5   8  13        0.20        1.59      5.51 o 
   6   8  13       19.95       22.35      6.96 o 
   7   8  13        9.27        6.52      6.37 o 
   8   8  13        1.92       18.12      8.94 o 
  -8   9  13        1.73       25.02      8.16 o 
  -7   9  13        0.00       -0.59      6.41 o 
  -6   9  13        0.03        3.70      8.41 o 
  -5   9  13       40.57       55.13      7.67 o 
  -4   9  13        3.51       -2.15      5.75 o 
  -3   9  13        0.32       12.63      7.06 o 
  -2   9  13       11.76        7.63      6.74 o 
  -1   9  13       17.00        9.22      8.84 o 
   0   9  13        6.41        6.53     11.92 o 
   1   9  13       48.61       15.17      5.67 o 
   2   9  13        2.06        0.82      5.12 o 
   3   9  13       26.45       11.81      5.75 o 
   4   9  13       12.64        2.98      5.25 o 
   5   9  13        7.33        7.64      4.50 o 
   6   9  13       81.66       78.71      8.78 o 
   7   9  13        0.05       -7.81      7.06 o 
   8   9  13       57.62       78.69     12.14 o 
  -8  10  13       23.47       17.52      7.83 o 
  -7  10  13        0.03        1.06      7.84 o 
  -6  10  13        2.48        5.05      8.01 o 
  -5  10  13        5.83       11.53      6.41 o 
  -4  10  13       77.63       80.67      8.39 o 
  -3  10  13       92.33      104.26     10.73 o 
  -2  10  13       79.93       83.38     17.17 o 
  -1  10  13       93.45      110.17     10.12 o 
   0  10  13       31.13       30.26     14.78 o 
   1  10  13      161.97      145.31      8.98 o 
   2  10  13      129.71      142.22      9.14 o 
   3  10  13       10.42        0.26      5.45 o 
   4  10  13        5.68        3.58      5.30 o 
   5  10  13        7.10        8.08      5.75 o 
   6  10  13      128.20      137.47     10.03 o 
   7  10  13       78.77       83.40     11.79 o 
  -7  11  13       33.57       44.29     14.93 o 
  -6  11  13      182.37      218.53     15.47 o 
  -5  11  13      164.44      194.24     14.12 o 
  -4  11  13        0.02       18.20      6.73 o 
  -3  11  13      578.04      532.06     15.21 o 
  -2  11  13      355.48      371.51     15.84 o 
  -1  11  13      324.04      290.85     28.14 o 
   0  11  13     1151.52     1118.92     32.43 o 
   1  11  13       39.00       26.55      6.01 o 
   2  11  13      243.06      219.47     10.64 o 
   3  11  13       30.91       15.26      5.89 o 
   4  11  13      227.04      261.04     13.19 o 
   5  11  13      195.79      175.37     10.37 o 
   6  11  13        2.91       10.37      7.73 o 
   7  11  13      197.75      204.11     15.16 o 
  -7  12  13       12.37       27.75     11.92 o 
  -6  12  13       27.65       36.51      9.76 o 
  -5  12  13       61.64       98.25     11.79 o 
  -4  12  13      515.43      492.73     15.83 o 
  -3  12  13        0.39       18.76      6.06 o 
  -2  12  13       38.09       58.71     10.01 o 
  -1  12  13       37.62       43.45      8.09 o 
   0  12  13      147.50      159.32     11.47 o 
   1  12  13      111.82      122.65      8.90 o 
   2  12  13      229.26      217.99     11.36 o 
   3  12  13        0.62       -7.43      4.96 o 
   4  12  13       90.71       96.34      8.32 o 
   5  12  13        6.40       14.43      5.75 o 
   6  12  13        1.79        5.09     19.08 o 
   7  12  13       19.05       22.76      9.76 o 
  -7  13  13       17.63       34.22     10.73 o 
  -6  13  13       67.01       84.90     12.14 o 
  -5  13  13        0.34       -9.54      7.42 o 
  -4  13  13        0.29        2.74      8.11 o 
  -3  13  13      251.80      260.30     11.35 o 
  -2  13  13      486.83      466.80     17.50 o 
  -1  13  13      351.38      344.33     15.51 o 
   0  13  13      130.74      106.01     10.05 o 
   1  13  13       59.77       65.65      7.12 o 
   2  13  13       28.29       28.52      6.72 o 
   3  13  13        0.69        0.49      5.45 o 
   4  13  13        5.59        1.12      5.61 o 
   5  13  13        0.36        5.36      7.06 o 
   6  13  13       14.72       24.02      9.09 o 
   7  13  13        0.18       -8.11      8.09 o 
  -7  14  13      166.64      193.26     15.47 o 
  -6  14  13        0.06        7.63      8.77 o 
  -5  14  13        3.60       15.55      8.69 o 
  -4  14  13       26.67       28.50      8.41 o 
  -3  14  13        5.11        6.51      5.88 o 
  -2  14  13      252.65      260.86     11.56 o 
  -1  14  13       16.36       27.65      6.56 o 
   0  14  13       37.07       38.92      8.09 o 
   1  14  13        0.14       -0.95      5.51 o 
   2  14  13      124.76      109.53      9.63 o 
   3  14  13      229.97      218.29     10.72 o 
   4  14  13       17.02       21.33      6.01 o 
   5  14  13      120.94      120.25     12.46 o 
   6  14  13       14.20        9.06      8.09 o 
   7  14  13       25.73       42.35     10.44 o 
  -7  15  13       23.38       39.58     11.47 o 
  -6  15  13       84.83      106.83     12.81 o 
  -5  15  13       32.64       24.97      9.37 o 
  -4  15  13        0.28       -3.34      7.42 o 
  -3  15  13        0.76       -2.73      5.59 o 
  -2  15  13        5.56       -5.11      8.85 o 
  -1  15  13      169.28      190.80     10.76 o 
   0  15  13      322.74      286.45     13.81 o 
   1  15  13      126.64      119.14     11.22 o 
   2  15  13       16.36        5.38      5.36 o 
   3  15  13       21.04       27.79      6.37 o 
   4  15  13       98.66      115.97     11.67 o 
   5  15  13        4.04        1.53      8.58 o 
   6  15  13        0.46        0.04      7.73 o 
   7  15  13      205.66      228.06     16.43 o 
  -6  16  13       91.57      136.35     13.81 o 
  -5  16  13        4.48        7.48     13.35 o 
  -4  16  13        7.80        8.92      7.73 o 
  -3  16  13        1.52        4.67      6.64 o 
  -2  16  13        6.73       -5.94      5.45 o 
  -1  16  13       70.91       83.25      6.88 o 
   0  16  13       51.33       42.06      8.41 o 
   1  16  13       23.70       25.16      7.28 o 
   2  16  13        8.60        5.55      5.81 o 
   3  16  13      113.33       97.96      8.43 o 
   4  16  13        2.66        3.99      7.33 o 
   5  16  13       31.77       33.58     11.92 o 
   6  16  13        2.75        3.19      7.73 o 
  -6  17  13        2.23       -1.27      8.94 o 
  -5  17  13      110.57      110.27     12.46 o 
  -4  17  13       20.36       38.77     11.45 o 
  -3  17  13        5.04        9.04      7.06 o 
  -2  17  13        0.47       -7.09      5.94 o 
  -1  17  13        0.11        0.81      4.70 o 
   0  17  13       19.14        7.93     10.64 o 
   1  17  13       44.61       59.47      7.67 o 
   2  17  13       87.56       88.97      8.16 o 
   3  17  13       80.27       78.14      8.39 o 
   4  17  13        0.10       11.98      7.73 o 
   5  17  13       41.11       50.49     10.12 o 
   6  17  13       42.55       60.78     10.73 o 
  -6  18  13       45.51       68.31     11.79 o 
  -5  18  13        6.30        9.86      9.09 o 
  -4  18  13        4.10       -1.29      7.56 o 
  -3  18  13        0.81       -8.67      7.33 o 
  -2  18  13       24.68       21.72      6.80 o 
  -1  18  13       73.14       66.78      8.11 o 
   0  18  13        1.35       -4.95      5.35 o 
   1  18  13       37.94       37.58      7.96 o 
   2  18  13        2.51        7.11      5.57 o 
   3  18  13       26.72       28.61      8.94 o 
   4  18  13        8.86        3.56      7.33 o 
   5  18  13        2.80       -0.35      7.33 o 
   6  18  13        4.58        8.11      8.77 o 
  -6  19  13       14.01       23.21     10.05 o 
  -5  19  13        1.07        6.98      8.41 o 
  -4  19  13        1.97       10.49      8.09 o 
  -3  19  13        7.46       14.03      8.01 o 
  -2  19  13       48.81       35.82      7.37 o 
  -1  19  13      114.74      116.80      9.65 o 
   0  19  13      146.04      126.14      9.72 o 
   1  19  13        1.70        3.87      5.81 o 
   2  19  13       47.96       60.85      7.43 o 
   3  19  13       31.71       31.07     13.83 o 
   4  19  13      107.47      106.20     15.26 o 
   5  19  13        1.77       20.76      8.69 o 
  -5  20  13        3.17        8.36      8.41 o 
  -4  20  13       54.11       45.31      9.44 o 
  -3  20  13       12.96       12.69      8.69 o 
  -2  20  13       14.96       14.31     20.03 o 
  -1  20  13      172.59      186.77     41.49 o 
   0  20  13        2.50       -4.38      5.81 o 
   1  20  13      169.71      153.81     10.24 o 
   2  20  13       28.96       30.12      8.00 o 
   3  20  13       29.01       20.14      8.94 o 
   4  20  13       30.07       25.34      9.54 o 
   5  20  13       40.02       61.84     11.11 o 
  -5  21  13        7.49       15.29      9.76 o 
  -4  21  13       19.32       25.62      9.37 o 
  -3  21  13       46.44       41.05     11.02 o 
  -2  21  13       31.35       30.03     10.31 o 
  -1  21  13       35.45       42.52     11.11 o 
   0  21  13      236.61      265.93     12.74 o 
   1  21  13       56.00       68.09     13.35 o 
   2  21  13       33.17       25.68      8.69 o 
   3  21  13       26.13       20.03      8.69 o 
   4  21  13        1.72        4.01      8.41 o 
   5  21  13       26.99        9.24      8.69 o 
  -4  22  13        7.35        0.54      9.54 o 
  -3  22  13       24.74       18.76      9.85 o 
  -2  22  13        1.86       -0.95      8.77 o 
  -1  22  13        1.45       13.78      8.94 o 
   0  22  13       43.50       37.94     10.31 o 
   1  22  13       31.51       45.81      7.88 o 
   2  22  13       27.54       15.85     13.83 o 
   3  22  13        1.11        2.38      8.09 o 
   4  22  13       15.72        8.90      9.54 o 
  -4  23  13        5.53       11.32     21.46 o 
  -3  23  13        3.63      -11.67     13.35 o 
  -2  23  13       51.08       49.73     11.67 o 
  -1  23  13       92.23       87.77     12.60 o 
   0  23  13       70.52       86.16     12.88 o 
   1  23  13       51.52       58.97     10.31 o 
   2  23  13      128.88      131.85     13.04 o 
   3  23  13       20.73       12.58     11.92 o 
   4  23  13       25.66       34.52     12.88 o 
  -3  24  13        5.82       -0.64      8.94 o 
  -2  24  13        8.76       10.99     10.97 o 
  -1  24  13       15.82       15.69      9.35 o 
   0  24  13       30.28       45.44     10.99 o 
   1  24  13        0.35       -5.72     13.35 o 
   2  24  13       64.40       67.94     10.73 o 
   3  24  13       78.37      109.26     12.60 o 
  -2  25  13       10.01       21.41     10.05 o 
  -1  25  13       57.76       98.06     13.29 o 
   0  25  13       97.08       87.75     19.08 o 
   1  25  13        4.06        6.68     12.40 o 
   2  25  13        9.41        1.55      7.36 o 
  -1  26  13        6.48        8.39      9.62 o 
   0  26  13        1.18       41.01     18.12 o 
   1  26  13      242.10      289.00     26.71 o 
  -8   0  14        0.22       -2.11      8.11 o 
  -6   0  14        9.79       -5.81      7.33 o 
  -4   0  14      347.91      388.19     22.89 o 
  -2   0  14       17.46        3.82     10.49 o 
   0   0  14      534.38      527.45     25.75 o 
   2   0  14      738.02      717.25     31.48 o 
   4   0  14      202.17      204.11     20.03 o 
   6   0  14       91.67      105.88     11.47 o 
  -8   1  14       12.75       18.63      6.33 o 
  -7   1  14        0.15       -2.20      5.41 o 
  -6   1  14        2.53       -4.64      5.08 o 
  -5   1  14       78.27       60.52      9.76 o 
  -4   1  14      105.42      142.56     11.79 o 
  -3   1  14      216.08      232.19     13.81 o 
  -2   1  14       56.27       59.14      8.41 o 
  -1   1  14       59.36       54.80     10.49 o 
   0   1  14       28.37       30.12      8.11 o 
   1   1  14      383.60      408.34     13.58 o 
   2   1  14      419.57      397.00     37.67 o 
   3   1  14       14.73        8.93      9.75 o 
   4   1  14       50.95       64.58      6.76 o 
   5   1  14       28.22       25.36      5.69 o 
   6   1  14       16.38       27.65      7.30 o 
   7   1  14        2.40        3.98      5.11 o 
  -8   2  14        5.77       15.47      7.04 o 
  -7   2  14        9.44        5.40      5.83 o 
  -6   2  14       45.38       46.31      7.88 o 
  -5   2  14      164.33      167.87     12.76 o 
  -4   2  14      197.99      203.16     22.89 o 
  -3   2  14       17.39       30.49      9.54 o 
  -2   2  14      403.14      369.91     15.84 o 
  -1   2  14       12.20        1.91     10.01 o 
   0   2  14        5.02        5.67      6.38 o 
   1   2  14       54.46       45.88      8.41 o 
   2   2  14      182.76      179.47     12.85 o 
   3   2  14       95.60      101.18     13.51 o 
   4   2  14        9.11        3.11      4.88 o 
   5   2  14        0.01       -1.29      4.88 o 
   6   2  14       60.00       67.21      7.15 o 
   7   2  14       26.12       30.76      6.17 o 
  -8   3  14        7.09        1.00      6.78 o 
  -7   3  14        0.38        1.89      5.83 o 
  -6   3  14       46.90       55.89      9.35 o 
  -5   3  14       98.31       96.21     22.41 o 
  -4   3  14       80.12       77.64      9.44 o 
  -3   3  14      348.74      327.00     15.16 o 
  -2   3  14      100.99       95.25     14.78 o 
  -1   3  14      240.97      207.42     21.46 o 
   0   3  14        3.13       -4.29      6.07 o 
   1   3  14       90.87       72.90      9.09 o 
   2   3  14      484.94      472.76     17.86 o 
   3   3  14      173.13      199.21     13.46 o 
   4   3  14        5.40        1.99      5.21 o 
   5   3  14       28.44       30.77      5.95 o 
   6   3  14        0.00       -2.89      4.70 o 
   7   3  14       30.87       22.63      7.12 o 
  -8   4  14        1.26       -2.33      6.56 o 
  -7   4  14        6.97       10.21      5.95 o 
  -6   4  14        2.22        6.27      6.56 o 
  -5   4  14        6.53        2.82     10.01 o 
  -4   4  14       24.30       44.17      8.69 o 
  -3   4  14      306.75      323.67     15.84 o 
  -2   4  14        0.49        3.82      7.06 o 
  -1   4  14        8.22       20.55      7.33 o 
   0   4  14       36.47       24.98     10.01 o 
   1   4  14      178.77      137.35     18.60 o 
   2   4  14        0.32        9.72      7.06 o 
   3   4  14       22.59       12.14      5.18 o 
   4   4  14       17.96        4.80      6.23 o 
   5   4  14       33.12       28.32      5.95 o 
   6   4  14       16.88       25.89      5.66 o 
   7   4  14        1.33       -3.14      5.86 o 
  -7   5  14        0.00       -0.87      6.31 o 
  -6   5  14       14.78       11.92      6.92 o 
  -5   5  14        6.09       -4.41      6.17 o 
  -4   5  14        9.85       15.63      7.73 o 
  -3   5  14       81.29       94.75     14.31 o 
  -2   5  14       66.31       79.18     10.12 o 
  -1   5  14      409.90      377.10     31.48 o 
   0   5  14       70.88       52.95      7.16 o 
   1   5  14        0.12       -6.33      6.38 o 
   2   5  14        0.48       -3.21      5.45 o 
   3   5  14       18.84        9.42      5.67 o 
   4   5  14       95.86      118.06      8.98 o 
   5   5  14        0.01       -6.38      4.25 o 
   6   5  14       13.41        4.49      5.86 o 
   7   5  14        0.20       -5.22      5.96 o 
  -7   6  14        0.53        6.89      6.56 o 
  -6   6  14       16.54       19.83      7.43 o 
  -5   6  14        1.30        2.44      6.65 o 
  -4   6  14      208.67      221.20     13.81 o 
  -3   6  14        0.06       20.98      8.09 o 
  -2   6  14      381.06      333.48     15.16 o 
  -1   6  14      176.36      159.74     11.79 o 
   0   6  14       20.60       17.17      9.54 o 
   1   6  14       99.63       99.19      9.76 o 
   2   6  14      193.04      199.61     16.70 o 
   3   6  14        6.58        5.49      5.45 o 
   4   6  14       10.78       -1.15      4.73 o 
   5   6  14       33.63       18.91      5.60 o 
   6   6  14        4.27       -9.44      6.29 o 
   7   6  14        4.51        1.59      6.06 o 
  -7   7  14        0.84        1.05      6.92 o 
  -6   7  14       22.07       28.73      7.33 o 
  -5   7  14       92.94       88.82      8.97 o 
  -4   7  14       19.46       29.61      8.41 o 
  -3   7  14      213.75      208.54     13.49 o 
  -2   7  14        0.11        9.06      6.74 o 
  -1   7  14       21.72       15.84      7.73 o 
   0   7  14      168.04      158.69     11.79 o 
   1   7  14      223.84      263.80     20.03 o 
   2   7  14        0.90       -1.28      5.01 o 
   3   7  14       50.08       36.18      6.92 o 
   4   7  14       53.36       47.51      7.43 o 
   5   7  14        9.57        2.79     11.48 o 
   6   7  14        0.77        0.25      5.86 o 
   7   7  14       13.73        7.31      6.61 o 
  -7   8  14       14.47       18.44      7.71 o 
  -6   8  14        3.05        0.11      9.06 o 
  -5   8  14       16.99       18.35      6.96 o 
  -4   8  14       35.51       33.10      9.06 o 
  -3   8  14      177.44      189.93     12.81 o 
  -2   8  14      287.99      257.52     13.49 o 
  -1   8  14       82.14       81.04     10.12 o 
   0   8  14      194.12      186.95     12.14 o 
   1   8  14      193.68      193.99     13.14 o 
   2   8  14        2.44       -3.33      5.06 o 
   3   8  14       10.04        5.82      5.86 o 
   4   8  14        0.97       -5.82      5.30 o 
   5   8  14        5.19       -0.99      4.84 o 
   6   8  14        9.87        6.62      6.23 o 
   7   8  14        5.86        7.35      9.06 o 
  -7   9  14        5.47        4.90      7.12 o 
  -6   9  14       23.28       29.29      9.09 o 
  -5   9  14      145.60      150.78     11.71 o 
  -4   9  14        0.63        1.55      5.67 o 
  -3   9  14       66.09       58.13     14.31 o 
  -2   9  14       99.59      104.91     10.44 o 
  -1   9  14      111.13      110.41     10.79 o 
   0   9  14      297.49      319.52     14.84 o 
   1   9  14       27.25       28.84      7.73 o 
   2   9  14       79.01       59.50      7.67 o 
   3   9  14      118.56      115.82      8.67 o 
   4   9  14        9.48       -4.80      5.12 o 
   5   9  14       49.98       42.80      6.99 o 
   6   9  14        9.80        5.90      5.21 o 
   7   9  14       11.12       10.49      8.77 o 
  -7  10  14        8.50       22.32     10.05 o 
  -6  10  14       23.77       37.60     10.12 o 
  -5  10  14      156.40      182.75     14.16 o 
  -4  10  14      109.27      102.28     16.91 o 
  -3  10  14       15.45       21.11      7.56 o 
  -2  10  14       12.95        5.25      7.42 o 
  -1  10  14       20.42       11.78      7.73 o 
   0  10  14        0.27       -8.94      5.96 o 
   1  10  14      149.79      132.93     11.11 o 
   2  10  14       55.97       57.31      8.79 o 
   3  10  14       30.05       39.21      6.56 o 
   4  10  14       28.20       33.94      6.88 o 
   5  10  14        7.15        3.29      5.57 o 
   6  10  14       16.10        1.15     14.78 o 
   7  10  14        0.48       -5.34     14.31 o 
  -7  11  14       64.26       58.58     15.74 o 
  -6  11  14      110.50      106.32     12.46 o 
  -5  11  14      110.37      146.56     13.44 o 
  -4  11  14       35.01       38.99      7.43 o 
  -3  11  14       27.43       26.71      8.09 o 
  -2  11  14       19.08        9.54      7.73 o 
  -1  11  14       25.47       26.72      6.56 o 
   0  11  14        9.17       10.01      6.74 o 
   1  11  14        0.08        1.31      6.38 o 
   2  11  14       94.02       71.08      8.03 o 
   3  11  14        0.00       -0.30      5.12 o 
   4  11  14        7.83        2.74      5.75 o 
   5  11  14       13.16        1.18      5.61 o 
   6  11  14        9.71      -10.99      7.33 o 
   7  11  14        0.09       -4.29      8.09 o 
  -7  12  14       21.06       51.42     20.51 o 
  -6  12  14        2.64        3.30     13.83 o 
  -5  12  14       17.57       25.72      9.37 o 
  -4  12  14       22.29       16.68     11.13 o 
  -3  12  14       11.37       16.35      6.56 o 
  -2  12  14        9.97        5.35      7.73 o 
  -1  12  14        0.00        5.18      6.87 o 
   0  12  14       22.06       19.41      7.73 o 
   1  12  14      244.48      247.17     23.84 o 
   2  12  14        9.06       14.56      6.31 o 
   3  12  14      269.74      281.56     12.38 o 
   4  12  14        0.32       -2.92      5.64 o 
   5  12  14        0.40       -7.48      5.05 o 
   6  12  14       29.76       16.00     19.08 o 
  -6  13  14        3.06       12.46     10.05 o 
  -5  13  14       77.09      116.42     21.46 o 
  -4  13  14        3.52       -0.54      7.73 o 
  -3  13  14       12.59        6.72      6.13 o 
  -2  13  14        4.34       -1.08      7.73 o 
  -1  13  14      272.06      250.98     14.16 o 
   0  13  14        9.68        4.87      7.15 o 
   1  13  14        0.23        6.66      6.75 o 
   2  13  14       43.92       55.59      7.48 o 
   3  13  14       33.56       37.40      6.87 o 
   4  13  14       31.65       17.47      6.17 o 
   5  13  14        4.01       -9.54      6.74 o 
   6  13  14       14.97        2.79      8.69 o 
  -6  14  14       41.95       40.72     13.83 o 
  -5  14  14        2.30       -8.96      7.73 o 
  -4  14  14       50.33       63.42      9.76 o 
  -3  14  14       28.21       24.88      6.96 o 
  -2  14  14       45.29       42.58      9.44 o 
  -1  14  14        2.77       -0.48      6.74 o 
   0  14  14        7.65       -4.18      7.63 o 
   1  14  14        2.77       -0.62      5.45 o 
   2  14  14        1.03        6.30      5.89 o 
   3  14  14        1.42       -2.46      5.01 o 
   4  14  14        0.25       -4.30      5.57 o 
   5  14  14        0.92      -11.45     10.01 o 
   6  14  14        5.39       23.32     16.69 o 
  -6  15  14       18.44       38.03     10.73 o 
  -5  15  14       51.11       59.38     10.73 o 
  -4  15  14        2.77        7.63     11.45 o 
  -3  15  14       60.91       59.92      7.91 o 
  -2  15  14       63.81       64.98     10.09 o 
  -1  15  14       21.41       10.74      7.73 o 
   0  15  14       88.70       69.75      9.44 o 
   1  15  14       57.65       64.82      7.67 o 
   2  15  14       55.02       59.37      8.94 o 
   3  15  14      104.54      101.71     10.65 o 
   4  15  14        1.18       -6.13      6.87 o 
   5  15  14        0.02      -10.99     10.49 o 
   6  15  14       31.49       31.46     10.01 o 
  -6  16  14       13.46       28.74     10.05 o 
  -5  16  14        2.28      -11.60      7.73 o 
  -4  16  14       23.67       35.77      9.44 o 
  -3  16  14        0.51        0.00      7.42 o 
  -2  16  14       11.21       21.96      6.23 o 
  -1  16  14      336.38      349.14     16.69 o 
   0  16  14       30.87       37.17      8.09 o 
   1  16  14       42.96       62.11      9.02 o 
   2  16  14      129.90      130.27      9.60 o 
   3  16  14       42.93       51.65      7.60 o 
   4  16  14        8.34       -3.41      7.06 o 
   5  16  14        0.17       -3.82     10.01 o 
   6  16  14        0.96       -0.64     20.98 o 
  -5  17  14        0.61       -3.52      7.73 o 
  -4  17  14       10.43       17.97      8.41 o 
  -3  17  14        9.18        7.09      7.73 o 
  -2  17  14       11.22        5.74      5.52 o 
  -1  17  14        4.11        5.87      5.67 o 
   0  17  14      246.75      253.10     14.49 o 
   1  17  14       45.64       33.35      6.99 o 
   2  17  14        3.06        2.36      5.81 o 
   3  17  14       38.38       32.52      7.04 o 
   4  17  14       19.54        1.65      7.33 o 
   5  17  14        0.13       -4.72      7.06 o 
  -5  18  14        1.61        1.43      8.09 o 
  -4  18  14       51.73       43.07     10.31 o 
  -3  18  14        5.95       11.45      8.01 o 
  -2  18  14       41.40       33.74      7.47 o 
  -1  18  14      110.50      115.10     12.29 o 
   0  18  14        0.79        3.99     19.08 o 
   1  18  14       41.18       59.95      8.11 o 
   2  18  14      117.57      129.02      9.47 o 
   3  18  14        2.13       -3.56      7.33 o 
   4  18  14        0.05       -4.44      7.73 o 
   5  18  14        2.13        0.87      9.06 o 
  -5  19  14       29.01       45.61     18.60 o 
  -4  19  14        6.01       17.49     10.01 o 
  -3  19  14        0.13        4.69      7.56 o 
  -2  19  14        0.13      -11.34      7.56 o 
  -1  19  14        1.97        2.86      8.69 o 
   0  19  14        0.00       -9.02      7.33 o 
   1  19  14        0.90       -5.48      5.86 o 
   2  19  14      155.26      181.40     11.27 o 
   3  19  14       26.42       19.53      8.25 o 
   4  19  14        0.38       -1.16      7.73 o 
   5  19  14        0.76       -4.96      8.41 o 
  -4  20  14        7.26       26.33      9.37 o 
  -3  20  14        4.70        5.59      7.45 o 
  -2  20  14       11.48       10.27      9.54 o 
  -1  20  14        0.54      -12.16      8.11 o 
   0  20  14        0.04      -10.84      9.06 o 
   1  20  14      278.26      307.01     13.84 o 
   2  20  14        0.07       -4.05     15.74 o 
   3  20  14       21.87        3.78      8.41 o 
   4  20  14        0.14        3.18      8.01 o 
  -4  21  14        4.72        2.94      8.41 o 
  -3  21  14        1.72        0.24     10.01 o 
  -2  21  14        7.30       -5.14      8.69 o 
  -1  21  14       12.58        7.02      9.37 o 
   0  21  14       77.05       72.20     14.78 o 
   1  21  14        8.75       12.95      6.80 o 
   2  21  14        0.29       -2.53      7.73 o 
   3  21  14        3.78       -1.74      7.56 o 
   4  21  14        2.04        3.82      8.69 o 
  -3  22  14        0.29       -0.95     13.35 o 
  -2  22  14       17.46       14.44     23.84 o 
  -1  22  14       13.70       39.51     10.31 o 
   0  22  14       12.82        1.91     12.40 o 
   1  22  14        5.84       14.74      7.12 o 
   2  22  14        1.78       -2.15      8.01 o 
   3  22  14       37.66       32.86      9.76 o 
  -3  23  14       11.25       12.88      9.85 o 
  -2  23  14       20.15       23.26     10.44 o 
  -1  23  14       11.00        3.52      9.62 o 
   0  23  14        7.03       -2.86     12.40 o 
   1  23  14        2.74       -4.09      8.01 o 
   2  23  14        3.43       -3.36     11.45 o 
  -2  24  14        5.90        8.97     10.05 o 
  -1  24  14       12.18       30.97     10.73 o 
   0  24  14        1.37       18.12     11.45 o 
   1  24  14       91.66      107.78     19.08 o 
  -7   0  15        8.85       15.40      9.09 o 
  -5   0  15      197.95      171.68     18.12 o 
  -3   0  15       10.92       13.35     10.49 o 
  -1   0  15      367.29      398.69     23.84 o 
   1   0  15      204.19      185.99     18.12 o 
   3   0  15       85.35       82.03     15.26 o 
   5   0  15      266.47      275.55     15.84 o 
   7   0  15      135.43      179.26     14.49 o 
  -7   1  15        2.04       -6.38      5.41 o 
  -6   1  15        5.17       -2.76      6.01 o 
  -5   1  15        0.04       -3.90      7.33 o 
  -4   1  15       95.81      104.81     10.44 o 
  -3   1  15        0.24        3.34      7.42 o 
  -2   1  15       47.38       35.73     10.49 o 
  -1   1  15       17.06       19.12     10.01 o 
   0   1  15      432.02      426.31     24.32 o 
   1   1  15        1.20       14.48      7.33 o 
   2   1  15      309.92      284.97     12.47 o 
   3   1  15      100.08      118.96     25.28 o 
   4   1  15       46.73       62.84      8.81 o 
   5   1  15       21.44       21.54      5.83 o 
   6   1  15       48.86       52.42      6.96 o 
   7   1  15       15.05       34.01      6.90 o 
  -7   2  15        8.80        3.29      7.02 o 
  -6   2  15        9.42       -6.00      5.86 o 
  -5   2  15        2.87       -0.48     10.01 o 
  -4   2  15        6.87       12.92     10.01 o 
  -3   2  15        3.20        2.54      7.06 o 
  -2   2  15      212.77      204.01     13.14 o 
  -1   2  15       49.81       38.60      8.41 o 
   0   2  15      393.20      348.14     16.19 o 
   1   2  15      100.59       96.67     10.79 o 
   2   2  15       40.98       50.11      9.09 o 
   3   2  15       14.44       11.82      7.73 o 
   4   2  15       35.85       30.04      8.66 o 
   5   2  15       32.73       26.62      6.33 o 
   6   2  15       59.75       60.46      9.09 o 
   7   2  15        2.34        5.00      9.16 o 
  -7   3  15        2.19       -6.73      5.95 o 
  -6   3  15       11.04       -2.38      7.75 o 
  -5   3  15       77.84       82.09     10.97 o 
  -4   3  15        0.08       -7.13      6.38 o 
  -3   3  15        0.48        4.29      7.42 o 
  -2   3  15       56.01       41.73      8.41 o 
  -1   3  15        1.50       -6.02      6.38 o 
   0   3  15       75.65       70.34      9.76 o 
   1   3  15      378.17      373.89     13.94 o 
   2   3  15        5.71       -9.57      6.38 o 
   3   3  15      302.38      270.76     10.83 o 
   4   3  15       14.99        9.28      8.03 o 
   5   3  15        4.64        2.86      4.77 o 
   6   3  15       10.96       12.88      5.69 o 
   7   3  15       10.56        4.59      6.56 o 
  -7   4  15        0.56       -1.31      6.78 o 
  -6   4  15       54.52       54.23      8.43 o 
  -5   4  15        0.04        2.60      7.33 o 
  -4   4  15       15.15       14.31      7.42 o 
  -3   4  15        0.66       -4.36     11.45 o 
  -2   4  15       84.00       85.20     10.44 o 
  -1   4  15       67.61       40.09      8.41 o 
   0   4  15        1.39        0.77      7.06 o 
   1   4  15      118.99      114.91     11.45 o 
   2   4  15      146.44      108.16     10.44 o 
   3   4  15       71.32       91.53     13.27 o 
   4   4  15       20.38       16.74      6.56 o 
   5   4  15       16.62        6.69      5.21 o 
   6   4  15       23.52       18.68      7.33 o 
   7   4  15        0.07       -5.21      6.13 o 
  -7   5  15        1.39       -5.80      6.87 o 
  -6   5  15        5.88        5.29      6.45 o 
  -5   5  15       24.16       20.85      6.96 o 
  -4   5  15        1.13       -1.41      7.73 o 
  -3   5  15       53.98       54.85      9.44 o 
  -2   5  15       27.81       38.83     10.01 o 
  -1   5  15       13.89        8.58      8.58 o 
   0   5  15       55.51       50.52     11.45 o 
   1   5  15       72.79       78.15     10.44 o 
   2   5  15        1.46        7.63      6.74 o 
   3   5  15      121.09       89.03      8.36 o 
   4   5  15        7.13       -2.63      4.73 o 
   5   5  15       40.16       31.18      9.51 o 
   6   5  15        1.25       -6.06      5.86 o 
   7   5  15        0.01        1.43      6.41 o 
  -7   6  15        0.23        8.51      6.96 o 
  -6   6  15       44.61       31.34      8.06 o 
  -5   6  15       10.37        9.54      6.61 o 
  -4   6  15       10.46       20.98      8.09 o 
  -3   6  15       11.06       17.29      8.11 o 
  -2   6  15       21.18        9.06      7.42 o 
  -1   6  15        8.52        0.55      7.06 o 
   0   6  15      147.35      151.07     12.46 o 
   1   6  15       39.45       46.72      8.58 o 
   2   6  15      168.35      158.61     19.08 o 
   3   6  15       32.08       34.28      7.86 o 
   4   6  15        0.76       -4.74      5.25 o 
   5   6  15        2.50        2.53      6.23 o 
   6   6  15        0.26       -1.91      6.06 o 
   7   6  15        4.41       14.54      6.96 o 
  -7   7  15        0.14       11.83      7.51 o 
  -6   7  15        9.59       10.12     11.92 o 
  -5   7  15        4.04       -0.35      6.23 o 
  -4   7  15        0.75        2.04      7.06 o 
  -3   7  15       20.40       -0.15      6.38 o 
  -2   7  15        2.51       -2.46      6.38 o 
  -1   7  15        0.51       -3.91     10.49 o 
   0   7  15       13.05       16.35      8.13 o 
   1   7  15      117.60      112.56     10.79 o 
   2   7  15       16.87       19.62      7.73 o 
   3   7  15        0.21       -0.61      5.36 o 
   4   7  15        0.25       -7.13      4.75 o 
   5   7  15       14.71        9.17      5.43 o 
   6   7  15        8.83       12.15      6.41 o 
  -7   8  15       25.42       19.02      7.67 o 
  -6   8  15       13.87       22.18      9.37 o 
  -5   8  15        0.14       -4.39      6.01 o 
  -4   8  15        0.04       -4.18      7.63 o 
  -3   8  15        9.44       13.93     13.35 o 
  -2   8  15       14.43        7.72     14.78 o 
  -1   8  15      144.35      149.29     12.08 o 
   0   8  15       77.53       55.79     16.69 o 
   1   8  15       15.71        5.25      6.74 o 
   2   8  15       40.01       54.14      7.82 o 
   3   8  15       42.93       38.01      6.92 o 
   4   8  15       20.97       10.51      6.01 o 
   5   8  15        0.26       -0.85      5.29 o 
   6   8  15       15.11       10.37      5.70 o 
  -6   9  15       14.45       12.96      9.09 o 
  -5   9  15       13.33       14.16      6.99 o 
  -4   9  15        0.42       -8.62      5.75 o 
  -3   9  15        1.39        4.29      7.42 o 
  -2   9  15       79.81       82.06     10.44 o 
  -1   9  15      148.14      149.17     11.79 o 
   0   9  15       70.96       51.82     12.40 o 
   1   9  15       82.79       88.14     10.44 o 
   2   9  15       85.96      103.35     16.33 o 
   3   9  15       12.96       18.32      6.41 o 
   4   9  15        5.02        2.07      5.61 o 
   5   9  15        0.38       -1.51      5.61 o 
   6   9  15       28.20       49.96      9.30 o 
  -6  10  15        0.62       14.78      9.44 o 
  -5  10  15        0.22       -4.01      8.41 o 
  -4  10  15        0.00       -8.09      6.01 o 
  -3  10  15        6.60        7.51      8.11 o 
  -2  10  15       16.43       12.83      7.33 o 
  -1  10  15       43.84       32.27      8.41 o 
   0  10  15       42.93       35.33     20.03 o 
   1  10  15       52.44       67.24      9.76 o 
   2  10  15       15.86       13.89      6.13 o 
   3  10  15       43.03       44.40      7.04 o 
   4  10  15       49.53       48.19      7.33 o 
   5  10  15        2.86       -7.45      6.25 o 
   6  10  15       70.65       61.82     10.79 o 
  -6  11  15       89.73      128.71     13.81 o 
  -5  11  15      136.21      149.42     13.81 o 
  -4  11  15       13.48        4.13      6.56 o 
  -3  11  15        2.91       -2.86      7.42 o 
  -2  11  15        0.00        6.68      7.42 o 
  -1  11  15       56.65       37.78     12.40 o 
   0  11  15       20.99       35.75      9.09 o 
   1  11  15      253.73      274.70     40.54 o 
   2  11  15       49.51       70.75      8.14 o 
   3  11  15       14.72       11.61      6.01 o 
   4  11  15      117.47      131.48     10.82 o 
   5  11  15        2.55        2.91      5.75 o 
   6  11  15        0.70       -4.93      7.73 o 
  -6  12  15        6.48        8.62      9.09 o 
  -5  12  15       21.75       30.57     14.78 o 
  -4  12  15        2.46       -7.75      5.86 o 
  -3  12  15      230.62      251.23     12.04 o 
  -2  12  15      151.52      167.63     13.14 o 
  -1  12  15        2.63       -6.54      6.87 o 
   0  12  15        1.18       -1.25      6.38 o 
   1  12  15       81.25       74.51      9.44 o 
   2  12  15        5.62        7.16      7.08 o 
   3  12  15       55.04       58.95     10.75 o 
   4  12  15       29.69       17.86      7.58 o 
   5  12  15        8.47       -4.56      5.10 o 
   6  12  15        6.77        0.50      8.41 o 
  -6  13  15       43.03       49.70     20.03 o 
  -5  13  15       51.71       51.34     11.11 o 
  -4  13  15       52.06       53.69     10.12 o 
  -3  13  15       35.65       27.17      7.48 o 
  -2  13  15       34.65       37.43     11.45 o 
  -1  13  15        0.43       -8.51      5.67 o 
   0  13  15       35.27        8.11     10.01 o 
   1  13  15        3.36        7.63      9.54 o 
   2  13  15       20.07       13.64      6.31 o 
   3  13  15       46.30       46.40      7.51 o 
   4  13  15       87.54       90.07      8.78 o 
   5  13  15        2.99       -3.34     12.88 o 
  -5  14  15       14.36       25.03      9.76 o 
  -4  14  15       83.42      114.56     12.81 o 
  -3  14  15       44.52       41.51      7.51 o 
  -2  14  15       10.52        2.38      8.09 o 
  -1  14  15       12.84       -2.86     13.35 o 
   0  14  15       24.53       25.09     14.31 o 
   1  14  15       63.13       35.22      8.69 o 
   2  14  15      219.46      208.29     13.81 o 
   3  14  15       64.51       64.60      8.93 o 
   4  14  15        4.68        5.77      6.76 o 
   5  14  15        0.66       13.27     12.88 o 
  -5  15  15       63.60       89.95     23.84 o 
  -4  15  15       22.81       22.75     15.26 o 
  -3  15  15        3.53       -5.25      7.42 o 
  -2  15  15       37.10       26.12      7.33 o 
  -1  15  15       12.87       19.59     11.92 o 
   0  15  15       47.17       29.72      8.41 o 
   1  15  15       25.36       21.94     11.45 o 
   2  15  15      109.21      123.22      9.83 o 
   3  15  15       17.99       31.43      6.92 o 
   4  15  15        9.31        3.48      7.73 o 
   5  15  15       62.93       56.91     20.98 o 
  -5  16  15       11.87        4.03      8.94 o 
  -4  16  15       43.89       44.39     10.44 o 
  -3  16  15        0.33       -0.25      7.73 o 
  -2  16  15        8.16        0.16      6.13 o 
  -1  16  15       67.50       75.42     10.44 o 
   0  16  15       80.31       87.48     10.79 o 
   1  16  15       14.11       21.69      7.73 o 
   2  16  15       11.08       13.30      6.49 o 
   3  16  15       10.05        7.43      6.25 o 
   4  16  15        6.42        2.41      7.56 o 
   5  16  15        9.75        3.82      8.41 o 
  -5  17  15        1.43       31.57      9.76 o 
  -4  17  15        0.00       -7.63     10.97 o 
  -3  17  15        1.02        3.86     10.01 o 
  -2  17  15        1.78       -1.26     11.39 o 
  -1  17  15       58.36       44.83      9.44 o 
   0  17  15       43.69       41.07      9.54 o 
   1  17  15        0.41       13.23      7.73 o 
   2  17  15       15.19       -2.17      6.13 o 
   3  17  15       19.79        4.35      6.13 o 
   4  17  15       18.28       12.25      8.69 o 
  -4  18  15        0.00        5.95      8.25 o 
  -3  18  15       17.02       24.30      8.41 o 
  -2  18  15        2.26       -4.77     11.45 o 
  -1  18  15       51.62       36.68     16.69 o 
   0  18  15       20.49       37.81      9.09 o 
   1  18  15       43.19       54.23      9.44 o 
   2  18  15        1.90        1.00      6.49 o 
   3  18  15       43.12       26.27     19.08 o 
   4  18  15       26.06       20.59      9.09 o 
  -4  19  15        5.03        7.78      8.69 o 
  -3  19  15       13.15        5.72      8.09 o 
  -2  19  15       11.75        8.58     11.45 o 
  -1  19  15        0.35       21.94     12.40 o 
   0  19  15       19.36       12.25      8.41 o 
   1  19  15        0.01       12.36      8.41 o 
   2  19  15        6.09        7.83      7.04 o 
   3  19  15        2.34       -0.52      7.33 o 
  -3  20  15        6.57        5.85     10.05 o 
  -2  20  15        6.41      -10.49     12.40 o 
  -1  20  15       53.50       83.93     16.21 o 
   0  20  15        5.32        5.10      7.73 o 
   1  20  15       10.49        9.06     11.92 o 
   2  20  15       32.57       44.04     16.69 o 
   3  20  15        3.46        2.86      8.09 o 
  -2  21  15       11.60       -5.30      8.94 o 
  -1  21  15        0.38       -5.72     10.49 o 
   0  21  15       11.06       15.76      8.41 o 
   1  21  15       43.83       55.12     10.44 o 
   2  21  15        2.64       -6.28     11.92 o 
  -1  22  15        0.36      -15.26     11.45 o 
   0  22  15       32.83       20.98     12.40 o 
   1  22  15       94.74       99.43     13.35 o 
  -6   0  16        8.63        2.86     11.45 o 
  -4   0  16       39.39       49.60     13.35 o 
  -2   0  16        9.41       -5.72      9.54 o 
   0   0  16       18.10       25.75     11.45 o 
   2   0  16      178.40      132.58     17.17 o 
   4   0  16       48.59       41.97     14.31 o 
   6   0  16       33.37       28.14      9.44 o 
  -6   1  16        0.75        3.51      6.96 o 
  -5   1  16        0.20        2.90      8.01 o 
  -4   1  16        0.53       11.03      9.54 o 
  -3   1  16       28.26       15.51      7.73 o 
  -2   1  16       12.33        3.82      8.58 o 
  -1   1  16       30.47       29.64      8.41 o 
   0   1  16        0.83       -5.72      8.58 o 
   1   1  16       90.23       55.80      9.44 o 
   2   1  16        5.90        4.68      6.01 o 
   3   1  16        7.96       -1.09     14.31 o 
   4   1  16        2.39       -5.25      5.67 o 
   5   1  16        5.27        5.86      5.35 o 
   6   1  16       12.70       17.69      7.02 o 
  -6   2  16       44.48       57.83      9.52 o 
  -5   2  16        3.50      -10.12      6.74 o 
  -4   2  16       22.55        5.25      7.42 o 
  -3   2  16       14.23       12.40      8.09 o 
  -2   2  16        1.15       10.97      8.09 o 
  -1   2  16      112.96      103.02     10.79 o 
   0   2  16       20.23       27.89      8.58 o 
   1   2  16      180.90      166.33     13.14 o 
   2   2  16        2.03      -10.12      6.74 o 
   3   2  16       11.28        6.04      6.06 o 
   4   2  16        1.36       -6.58      5.86 o 
   5   2  16       29.73       13.13      5.92 o 
   6   2  16       15.17       17.72      6.37 o 
  -6   3  16        0.67       -0.30     12.07 o 
  -5   3  16        0.02        2.37      8.41 o 
  -4   3  16        5.67       -0.75      7.73 o 
  -3   3  16       62.46       59.55      9.76 o 
  -2   3  16        1.27       -2.38      7.42 o 
  -1   3  16      142.18      109.41     11.11 o 
   0   3  16       17.35        8.58      7.42 o 
   1   3  16       12.13        7.54      7.33 o 
   2   3  16       50.73       40.15      9.09 o 
   3   3  16        3.26        4.25      7.33 o 
   4   3  16        2.45       -1.23      7.80 o 
   5   3  16        1.00        8.90      6.61 o 
   6   3  16       40.80       53.17      7.08 o 
  -6   4  16        0.40       -8.18      6.78 o 
  -5   4  16       24.09       16.18     15.74 o 
  -4   4  16        1.07       11.11      7.73 o 
  -3   4  16       81.44       89.99     13.35 o 
  -2   4  16       27.00        9.62      9.06 o 
  -1   4  16      187.73      183.19     30.52 o 
   0   4  16        3.90       -1.73      7.06 o 
   1   4  16       39.78       33.23      7.28 o 
   2   4  16        2.59        9.54      7.42 o 
   3   4  16      130.85      122.32     15.26 o 
   4   4  16        3.20        0.93      4.92 o 
   5   4  16        9.24        8.86      6.41 o 
   6   4  16       13.48        8.34      9.50 o 
  -6   5  16        3.48        6.08      7.48 o 
  -5   5  16       29.80       25.79      9.37 o 
  -4   5  16       11.54        3.21      7.33 o
[truncated: 21,702 more chars]
